# Supplementary material for: Genome-Wide Identification of the Target Genes of AP2-O, a Plasmodium AP2-Family Transcription Factor
Source: PLoS Pathog. 2015 May 27;11(5):e1004905. doi: 10.1371/journal.ppat.1004905 (PMC4446032; doi:10.1371/journal.ppat.1004905)
Supplement: S1 Data — (ZIP) [file ppat.1004905.s011.zip]

Archive with 4 entries (3 files):
- S ChIP-seq bedgraph/
- S ChIP-seq bedgraph/9.1.genome
- S ChIP-seq bedgraph/IP_illumina.bedgraph
- S ChIP-seq bedgraph/IP_SOLiD.bedgraph
