# Supplementary material for: Genome-Wide Identification of the Target Genes of AP2-O, a Plasmodium AP2-Family Transcription Factor
Source: PLoS Pathog. 2015 May 27;11(5):e1004905. doi: 10.1371/journal.ppat.1004905 (PMC4446032; doi:10.1371/journal.ppat.1004905)
Supplement: S1 Data — (ZIP) [file ppat.1004905.s011.zip › S ChIP-seq bedgraph/IP_illumina.bedgraph]

berg01	9	13	1
berg01	13	44	2
berg01	44	48	1
berg01	58	80	3
berg01	80	93	4
berg01	93	112	1
berg01	112	115	2
berg01	115	147	1
berg01	162	172	1
berg01	172	174	2
berg01	174	175	3
berg01	175	197	5
berg01	197	200	4
berg01	200	201	5
berg01	201	207	6
berg01	207	209	5
berg01	209	210	4
berg01	210	235	2
berg01	235	236	1
berg01	301	336	1
berg01	342	344	1
berg01	344	355	2
berg01	355	376	3
berg01	376	377	4
berg01	377	379	3
berg01	379	384	2
berg01	384	390	3
berg01	390	411	2
berg01	411	419	1
berg01	422	424	2
berg01	424	430	3
berg01	430	457	4
berg01	457	459	2
berg01	459	465	1
berg01	581	616	1
berg01	642	645	1
berg01	645	676	2
berg01	676	677	3
berg01	677	680	2
berg01	680	694	1
berg01	694	715	2
berg01	715	717	3
berg01	717	729	5
berg01	729	746	4
berg01	746	750	3
berg01	750	752	2
berg01	768	777	1
berg01	777	794	2
berg01	794	799	3
berg01	799	803	4
berg01	803	807	3
berg01	807	810	4
berg01	810	812	5
berg01	812	826	4
berg01	826	829	5
berg01	829	834	4
berg01	834	839	3
berg01	839	842	4
berg01	842	845	3
berg01	845	861	2
berg01	861	874	1
berg01	902	904	1
berg01	904	905	4
berg01	905	910	5
berg01	910	924	7
berg01	924	937	8
berg01	937	939	7
berg01	939	940	4
berg01	940	945	3
berg01	945	947	1
berg01	947	956	2
berg01	956	959	3
berg01	959	964	2
berg01	964	981	3
berg01	981	982	4
berg01	982	991	3
berg01	991	997	2
berg01	997	999	3
berg01	999	1016	2
berg01	1016	1027	1
berg01	1027	1030	2
berg01	1030	1032	3
berg01	1032	1045	2
berg01	1045	1052	3
berg01	1052	1062	4
berg01	1062	1065	3
berg01	1065	1076	2
berg01	1076	1080	3
berg01	1080	1087	2
berg01	1087	1100	1
berg01	1100	1111	2
berg01	1111	1124	1
berg01	1124	1125	3
berg01	1125	1127	4
berg01	1127	1135	5
berg01	1135	1138	4
berg01	1138	1141	5
berg01	1141	1142	6
berg01	1142	1152	7
berg01	1152	1159	8
berg01	1159	1160	6
berg01	1160	1162	5
berg01	1162	1165	4
berg01	1165	1173	5
berg01	1173	1177	4
berg01	1177	1187	3
berg01	1187	1200	2
berg01	1200	1211	1
berg01	1236	1240	1
berg01	1240	1248	3
berg01	1248	1271	4
berg01	1271	1275	3
berg01	1275	1280	1
berg01	1280	1297	2
berg01	1297	1298	3
berg01	1298	1307	4
berg01	1307	1308	6
berg01	1308	1309	7
berg01	1309	1315	8
berg01	1315	1317	7
berg01	1317	1318	8
berg01	1318	1325	7
berg01	1325	1332	8
berg01	1332	1338	7
berg01	1338	1339	8
berg01	1339	1342	9
berg01	1342	1343	7
berg01	1343	1344	6
berg01	1344	1352	5
berg01	1352	1355	4
berg01	1355	1357	5
berg01	1357	1358	6
berg01	1358	1360	7
berg01	1360	1368	6
berg01	1368	1373	5
berg01	1373	1374	4
berg01	1374	1376	3
berg01	1376	1390	4
berg01	1390	1392	3
berg01	1392	1393	2
berg01	1393	1399	1
berg01	1399	1411	2
berg01	1411	1427	1
berg01	1427	1434	2
berg01	1434	1442	1
berg01	1442	1444	2
berg01	1444	1449	3
berg01	1449	1462	4
berg01	1462	1477	3
berg01	1477	1479	2
berg01	1479	1484	1
berg01	1507	1529	1
berg01	1529	1540	2
berg01	1540	1542	3
berg01	1542	1563	2
berg01	1563	1564	3
berg01	1564	1575	2
berg01	1575	1582	1
berg01	1582	1583	2
berg01	1583	1586	3
berg01	1586	1598	4
berg01	1598	1600	3
berg01	1600	1608	5
berg01	1608	1611	6
berg01	1611	1617	7
berg01	1617	1618	6
berg01	1618	1621	5
berg01	1621	1635	7
berg01	1635	1643	5
berg01	1643	1646	4
berg01	1646	1656	3
berg01	1661	1685	1
berg01	1685	1696	2
berg01	1696	1720	1
berg01	1725	1760	1
berg01	1776	1778	1
berg01	1778	1788	2
berg01	1788	1791	3
berg01	1791	1797	4
berg01	1797	1801	5
berg01	1801	1808	6
berg01	1808	1811	7
berg01	1811	1813	6
berg01	1813	1817	5
berg01	1817	1823	7
berg01	1823	1826	6
berg01	1826	1832	5
berg01	1832	1836	4
berg01	1836	1843	3
berg01	1843	1849	2
berg01	1849	1852	3
berg01	1852	1875	2
berg01	1875	1884	3
berg01	1884	1887	2
berg01	1887	1910	1
berg01	1949	1951	1
berg01	1951	1954	2
berg01	1954	1956	3
berg01	1956	1959	4
berg01	1959	1961	6
berg01	1961	1967	7
berg01	1967	1984	10
berg01	1984	1986	9
berg01	1986	1989	8
berg01	1989	1991	7
berg01	1991	1994	6
berg01	1994	1996	4
berg01	1996	2002	3
berg01	2005	2011	1
berg01	2011	2040	2
berg01	2040	2046	1
berg01	2070	2082	1
berg01	2082	2092	2
berg01	2092	2096	3
berg01	2096	2101	6
berg01	2101	2105	7
berg01	2105	2108	6
berg01	2108	2116	7
berg01	2116	2117	8
berg01	2117	2118	7
berg01	2118	2127	8
berg01	2127	2131	7
berg01	2131	2136	4
berg01	2136	2143	3
berg01	2143	2153	2
berg01	2153	2157	1
berg01	2157	2159	2
berg01	2159	2174	3
berg01	2174	2181	4
berg01	2181	2186	5
berg01	2186	2188	4
berg01	2188	2192	5
berg01	2192	2194	4
berg01	2194	2203	3
berg01	2203	2209	5
berg01	2209	2216	4
berg01	2216	2217	3
berg01	2217	2223	4
berg01	2223	2238	3
berg01	2238	2252	2
berg01	2252	2273	1
berg01	2484	2519	2
berg01	2522	2557	1
berg01	2638	2649	1
berg01	2649	2650	2
berg01	2650	2673	3
berg01	2673	2684	2
berg01	2684	2685	1
berg01	2716	2721	1
berg01	2721	2733	2
berg01	2733	2751	3
berg01	2751	2756	2
berg01	2756	2768	1
berg01	2778	2813	1
berg01	2835	2836	1
berg01	2836	2837	2
berg01	2837	2841	4
berg01	2841	2870	5
berg01	2870	2871	4
berg01	2871	2872	3
berg01	2872	2876	1
berg01	2877	2903	1
berg01	2903	2912	2
berg01	2912	2913	1
berg01	2913	2925	2
berg01	2925	2934	4
berg01	2934	2938	5
berg01	2938	2948	4
berg01	2948	2952	3
berg01	2952	2954	4
berg01	2954	2960	5
berg01	2960	2961	4
berg01	2961	2962	5
berg01	2962	2966	8
berg01	2966	2969	9
berg01	2969	2971	8
berg01	2971	2978	9
berg01	2978	2979	10
berg01	2979	2987	11
berg01	2987	2989	10
berg01	2989	2992	9
berg01	2992	2995	10
berg01	2995	2997	9
berg01	2997	3001	6
berg01	3001	3005	5
berg01	3005	3006	6
berg01	3006	3010	5
berg01	3010	3013	7
berg01	3013	3014	8
berg01	3014	3027	7
berg01	3027	3031	6
berg01	3031	3040	5
berg01	3040	3045	4
berg01	3045	3048	2
berg01	3077	3098	1
berg01	3098	3100	2
berg01	3100	3112	3
berg01	3112	3114	2
berg01	3114	3116	4
berg01	3116	3120	6
berg01	3120	3122	8
berg01	3122	3133	9
berg01	3133	3135	8
berg01	3135	3139	7
berg01	3139	3146	8
berg01	3146	3149	9
berg01	3149	3151	7
berg01	3151	3155	5
berg01	3155	3157	3
berg01	3157	3161	2
berg01	3161	3173	3
berg01	3173	3174	4
berg01	3174	3181	3
berg01	3181	3196	2
berg01	3196	3208	1
berg01	3240	3251	1
berg01	3251	3254	2
berg01	3254	3256	3
berg01	3256	3257	5
berg01	3257	3262	6
berg01	3262	3268	7
berg01	3268	3269	8
berg01	3269	3275	10
berg01	3275	3278	9
berg01	3278	3283	10
berg01	3283	3286	11
berg01	3286	3287	10
berg01	3287	3289	12
berg01	3289	3290	11
berg01	3290	3291	12
berg01	3291	3292	10
berg01	3292	3295	9
berg01	3295	3297	10
berg01	3297	3303	9
berg01	3303	3305	8
berg01	3305	3307	9
berg01	3307	3313	10
berg01	3313	3318	9
berg01	3318	3322	8
berg01	3322	3325	9
berg01	3325	3330	8
berg01	3330	3331	7
berg01	3331	3334	8
berg01	3334	3337	10
berg01	3337	3339	11
berg01	3339	3340	9
berg01	3340	3342	8
berg01	3342	3346	7
berg01	3346	3354	8
berg01	3354	3357	9
berg01	3357	3365	6
berg01	3365	3366	7
berg01	3366	3369	6
berg01	3369	3372	4
berg01	3372	3377	3
berg01	3377	3381	4
berg01	3381	3382	3
berg01	3382	3389	4
berg01	3389	3400	3
berg01	3400	3401	2
berg01	3401	3412	3
berg01	3412	3417	2
berg01	3417	3425	1
berg01	3425	3436	2
berg01	3436	3441	1
berg01	3441	3443	2
berg01	3443	3447	3
berg01	3447	3451	4
berg01	3451	3452	5
berg01	3452	3457	6
berg01	3457	3458	7
berg01	3458	3460	8
berg01	3460	3462	7
berg01	3462	3476	8
berg01	3476	3478	7
berg01	3478	3479	6
berg01	3479	3482	7
berg01	3482	3483	6
berg01	3483	3485	7
berg01	3485	3486	8
berg01	3486	3487	7
berg01	3487	3492	6
berg01	3492	3493	5
berg01	3493	3497	4
berg01	3497	3498	3
berg01	3498	3514	4
berg01	3514	3518	3
berg01	3518	3520	2
berg01	3520	3533	1
berg01	3557	3564	1
berg01	3564	3580	2
berg01	3580	3598	4
berg01	3598	3599	9
berg01	3599	3615	8
berg01	3615	3627	6
berg01	3627	3633	5
berg01	3691	3698	1
berg01	3698	3703	3
berg01	3703	3710	4
berg01	3710	3726	5
berg01	3726	3732	4
berg01	3732	3733	5
berg01	3733	3738	3
berg01	3738	3743	2
berg01	3743	3745	3
berg01	3745	3753	2
berg01	3753	3767	3
berg01	3767	3777	2
berg01	3777	3778	3
berg01	3778	3788	2
berg01	3788	3791	1
berg01	3791	3809	2
berg01	3809	3812	3
berg01	3812	3814	2
berg01	3814	3826	3
berg01	3826	3841	2
berg01	3841	3844	3
berg01	3844	3869	2
berg01	3869	3876	4
berg01	3876	3879	3
berg01	3879	3880	6
berg01	3880	3884	7
berg01	3884	3889	6
berg01	3889	3891	8
berg01	3891	3895	10
berg01	3895	3896	11
berg01	3896	3897	12
berg01	3897	3898	13
berg01	3898	3899	14
berg01	3899	3901	15
berg01	3901	3904	16
berg01	3904	3905	14
berg01	3905	3914	15
berg01	3914	3915	12
berg01	3915	3920	11
berg01	3920	3923	12
berg01	3923	3924	13
berg01	3924	3926	11
berg01	3926	3930	9
berg01	3930	3931	8
berg01	3931	3932	7
berg01	3932	3933	6
berg01	3933	3934	5
berg01	3934	3936	4
berg01	3936	3940	3
berg01	3940	3943	2
berg01	3943	3951	4
berg01	3951	3952	6
berg01	3952	3954	7
berg01	3954	3955	8
berg01	3955	3958	7
berg01	3958	3962	6
berg01	3962	3965	7
berg01	3965	3974	9
berg01	3974	3975	10
berg01	3975	3978	11
berg01	3978	3986	9
berg01	3986	3987	7
berg01	3987	3989	6
berg01	3989	3996	5
berg01	3996	3997	6
berg01	3997	4000	5
berg01	4000	4003	3
berg01	4003	4008	4
berg01	4008	4009	5
berg01	4009	4010	4
berg01	4010	4018	3
berg01	4018	4027	4
berg01	4027	4031	6
berg01	4031	4034	5
berg01	4034	4038	6
berg01	4038	4041	5
berg01	4041	4043	6
berg01	4043	4049	5
berg01	4049	4053	6
berg01	4053	4062	5
berg01	4062	4067	3
berg01	4067	4076	4
berg01	4076	4077	3
berg01	4077	4080	4
berg01	4080	4085	5
berg01	4085	4086	6
berg01	4086	4090	7
berg01	4090	4100	9
berg01	4100	4102	10
berg01	4102	4104	9
berg01	4104	4111	8
berg01	4111	4112	9
berg01	4112	4115	8
berg01	4115	4116	7
berg01	4116	4119	8
berg01	4119	4120	7
berg01	4120	4121	6
berg01	4121	4122	5
berg01	4122	4124	6
berg01	4124	4125	7
berg01	4125	4135	5
berg01	4135	4144	4
berg01	4144	4146	6
berg01	4146	4147	5
berg01	4147	4151	6
berg01	4151	4153	5
berg01	4153	4157	6
berg01	4157	4159	5
berg01	4159	4162	4
berg01	4162	4167	5
berg01	4167	4170	6
berg01	4170	4174	8
berg01	4174	4179	9
berg01	4179	4182	7
berg01	4182	4188	6
berg01	4188	4193	5
berg01	4193	4197	6
berg01	4197	4199	5
berg01	4199	4202	6
berg01	4202	4205	5
berg01	4205	4209	3
berg01	4209	4227	2
berg01	4227	4228	3
berg01	4228	4234	2
berg01	4234	4247	1
berg01	4247	4262	2
berg01	4262	4271	1
berg01	4271	4282	2
berg01	4282	4306	1
berg01	4380	4391	1
berg01	4391	4393	2
berg01	4393	4396	3
berg01	4396	4397	4
berg01	4397	4415	5
berg01	4415	4426	4
berg01	4426	4428	3
berg01	4428	4431	2
berg01	4431	4432	1
berg01	4433	4440	1
berg01	4440	4441	2
berg01	4441	4449	3
berg01	4449	4455	4
berg01	4455	4458	5
berg01	4458	4463	6
berg01	4463	4468	9
berg01	4468	4469	8
berg01	4469	4475	9
berg01	4475	4476	8
berg01	4476	4484	7
berg01	4484	4490	6
berg01	4490	4493	5
berg01	4493	4495	4
berg01	4495	4496	5
berg01	4496	4498	6
berg01	4498	4504	3
berg01	4504	4505	2
berg01	4505	4515	4
berg01	4515	4530	5
berg01	4530	4531	4
berg01	4531	4540	3
berg01	4540	4550	1
berg01	4564	4567	1
berg01	4567	4579	2
berg01	4579	4591	3
berg01	4591	4599	4
berg01	4599	4602	3
berg01	4602	4603	2
berg01	4603	4614	3
berg01	4614	4626	2
berg01	4626	4637	1
berg01	4637	4638	2
berg01	4638	4646	1
berg01	4646	4672	2
berg01	4672	4679	1
berg01	4679	4681	2
berg01	4681	4695	1
berg01	4695	4714	2
berg01	4714	4723	1
berg01	4723	4730	2
berg01	4730	4737	1
berg01	4737	4739	3
berg01	4739	4743	4
berg01	4743	4758	5
berg01	4758	4760	4
berg01	4760	4771	5
berg01	4771	4772	6
berg01	4772	4774	4
berg01	4774	4778	3
berg01	4778	4780	2
berg01	4780	4792	3
berg01	4792	4795	5
berg01	4795	4806	4
berg01	4806	4815	3
berg01	4815	4827	2
berg01	4846	4877	1
berg01	4877	4881	2
berg01	4881	4887	1
berg01	4887	4912	2
berg01	4912	4922	1
berg01	4945	4980	1
berg01	4983	5018	2
berg01	5165	5176	1
berg01	5176	5197	2
berg01	5197	5207	3
berg01	5207	5208	4
berg01	5208	5213	6
berg01	5213	5219	7
berg01	5219	5222	8
berg01	5222	5223	9
berg01	5223	5232	11
berg01	5232	5234	10
berg01	5234	5235	11
berg01	5235	5242	10
berg01	5242	5243	9
berg01	5243	5246	7
berg01	5246	5248	8
berg01	5248	5251	7
berg01	5251	5254	9
berg01	5254	5257	8
berg01	5257	5258	7
berg01	5258	5266	5
berg01	5266	5281	6
berg01	5281	5286	4
berg01	5286	5296	2
berg01	5296	5301	3
berg01	5301	5304	2
berg01	5304	5331	1
berg01	5368	5387	1
berg01	5387	5403	2
berg01	5403	5422	1
berg01	5464	5499	1
berg01	5600	5628	1
berg01	5628	5635	2
berg01	5635	5659	1
berg01	5659	5663	2
berg01	5663	5694	1
berg01	5736	5749	1
berg01	5749	5771	2
berg01	5771	5784	1
berg01	5788	5823	1
berg01	5845	5880	1
berg01	5901	5902	1
berg01	5902	5936	2
berg01	5936	5937	1
berg01	6098	6101	1
berg01	6101	6110	2
berg01	6110	6114	4
berg01	6114	6125	6
berg01	6125	6128	7
berg01	6128	6129	8
berg01	6129	6133	9
berg01	6133	6136	8
berg01	6136	6145	9
berg01	6145	6147	7
berg01	6147	6149	10
berg01	6149	6152	8
berg01	6152	6156	11
berg01	6156	6157	12
berg01	6157	6159	15
berg01	6159	6164	16
berg01	6164	6165	15
berg01	6165	6170	16
berg01	6170	6171	17
berg01	6171	6172	16
berg01	6172	6176	17
berg01	6176	6177	18
berg01	6177	6178	20
berg01	6178	6182	21
berg01	6182	6184	18
berg01	6184	6187	19
berg01	6187	6189	18
berg01	6189	6190	19
berg01	6190	6191	21
berg01	6191	6192	20
berg01	6192	6194	17
berg01	6194	6195	16
berg01	6195	6197	15
berg01	6197	6198	16
berg01	6198	6199	15
berg01	6199	6200	16
berg01	6200	6203	15
berg01	6203	6206	16
berg01	6206	6207	15
berg01	6207	6211	14
berg01	6211	6212	13
berg01	6212	6213	11
berg01	6213	6218	10
berg01	6218	6219	12
berg01	6219	6220	11
berg01	6220	6222	13
berg01	6222	6224	11
berg01	6224	6225	10
berg01	6225	6232	8
berg01	6232	6234	7
berg01	6234	6238	6
berg01	6238	6245	5
berg01	6245	6253	6
berg01	6253	6255	4
berg01	6255	6257	2
berg01	6257	6275	3
berg01	6275	6280	2
berg01	6280	6282	1
berg01	6282	6286	2
berg01	6286	6292	3
berg01	6292	6301	2
berg01	6301	6302	3
berg01	6302	6304	4
berg01	6304	6306	5
berg01	6306	6308	6
berg01	6308	6317	7
berg01	6317	6321	6
berg01	6321	6326	5
berg01	6326	6331	6
berg01	6331	6336	7
berg01	6336	6338	6
berg01	6338	6339	7
berg01	6339	6340	6
berg01	6340	6341	7
berg01	6341	6343	6
berg01	6343	6345	5
berg01	6345	6352	7
berg01	6352	6361	8
berg01	6361	6366	7
berg01	6366	6369	6
berg01	6369	6370	7
berg01	6370	6373	9
berg01	6373	6375	8
berg01	6375	6380	7
berg01	6380	6381	5
berg01	6381	6387	6
berg01	6387	6400	5
berg01	6400	6405	6
berg01	6405	6407	4
berg01	6407	6409	3
berg01	6409	6416	4
berg01	6416	6417	3
berg01	6417	6430	4
berg01	6430	6434	5
berg01	6434	6435	6
berg01	6435	6439	5
berg01	6439	6442	4
berg01	6442	6452	5
berg01	6452	6453	4
berg01	6453	6457	6
berg01	6457	6460	7
berg01	6460	6465	8
berg01	6465	6469	7
berg01	6469	6477	6
berg01	6477	6479	5
berg01	6479	6486	4
berg01	6486	6488	5
berg01	6488	6492	3
berg01	6492	6495	2
berg01	6495	6521	1
berg01	6526	6549	1
berg01	6549	6552	2
berg01	6552	6554	3
berg01	6554	6571	4
berg01	6571	6584	5
berg01	6584	6587	4
berg01	6587	6589	3
berg01	6589	6593	2
berg01	6593	6594	3
berg01	6594	6596	4
berg01	6596	6601	3
berg01	6601	6606	4
berg01	6606	6612	3
berg01	6612	6624	4
berg01	6624	6626	5
berg01	6626	6628	6
berg01	6628	6629	5
berg01	6629	6636	4
berg01	6636	6647	3
berg01	6647	6650	2
berg01	6650	6654	3
berg01	6654	6657	4
berg01	6657	6659	5
berg01	6659	6662	4
berg01	6662	6663	5
berg01	6663	6671	9
berg01	6671	6679	10
berg01	6679	6684	11
berg01	6684	6689	12
berg01	6689	6692	11
berg01	6692	6696	10
berg01	6696	6697	9
berg01	6697	6698	8
berg01	6698	6699	4
berg01	6699	6702	5
berg01	6702	6706	6
berg01	6706	6714	5
berg01	6714	6719	4
berg01	6719	6720	3
berg01	6720	6734	2
berg01	6734	6735	1
berg01	6735	6737	2
berg01	6737	6749	1
berg01	6749	6770	2
berg01	6770	6775	1
berg01	6775	6778	2
berg01	6778	6784	3
berg01	6784	6785	2
berg01	6785	6795	3
berg01	6795	6803	4
berg01	6803	6808	5
berg01	6808	6810	6
berg01	6810	6813	5
berg01	6813	6815	4
berg01	6815	6820	5
berg01	6820	6827	4
berg01	6827	6830	5
berg01	6830	6833	4
berg01	6833	6837	5
berg01	6837	6838	8
berg01	6838	6843	7
berg01	6843	6845	6
berg01	6845	6847	7
berg01	6847	6849	8
berg01	6849	6850	9
berg01	6850	6853	8
berg01	6853	6862	10
berg01	6862	6863	9
berg01	6863	6864	10
berg01	6864	6867	11
berg01	6867	6868	13
berg01	6868	6872	12
berg01	6872	6873	10
berg01	6873	6875	11
berg01	6875	6882	12
berg01	6882	6884	13
berg01	6884	6898	12
berg01	6898	6899	11
berg01	6899	6902	10
berg01	6902	6903	9
berg01	6903	6904	10
berg01	6904	6905	12
berg01	6905	6908	13
berg01	6908	6910	12
berg01	6910	6911	11
berg01	6911	6915	12
berg01	6915	6917	11
berg01	6917	6918	9
berg01	6918	6922	10
berg01	6922	6923	12
berg01	6923	6937	10
berg01	6937	6938	9
berg01	6938	6939	8
berg01	6939	6940	6
berg01	6940	6942	5
berg01	6942	6946	4
berg01	6946	6949	3
berg01	6949	6952	4
berg01	6952	6953	5
berg01	6953	6957	4
berg01	6957	6960	2
berg01	6960	6965	3
berg01	6965	6971	4
berg01	6971	6982	5
berg01	6982	6983	6
berg01	6983	6984	7
berg01	6984	6987	6
berg01	6987	6988	5
berg01	6988	6989	7
berg01	6989	6992	8
berg01	6992	6993	9
berg01	6993	6995	10
berg01	6995	6998	9
berg01	6998	7000	11
berg01	7000	7003	10
berg01	7003	7004	12
berg01	7004	7006	14
berg01	7006	7009	13
berg01	7009	7017	14
berg01	7017	7018	15
berg01	7018	7023	14
berg01	7023	7024	12
berg01	7024	7027	11
berg01	7027	7028	10
berg01	7028	7032	9
berg01	7032	7033	10
berg01	7033	7035	9
berg01	7035	7038	10
berg01	7038	7039	8
berg01	7039	7044	6
berg01	7044	7050	5
berg01	7050	7052	6
berg01	7052	7067	5
berg01	7067	7068	4
berg01	7068	7070	3
berg01	7070	7085	2
berg01	7085	7087	1
berg01	7095	7102	1
berg01	7102	7109	2
berg01	7109	7111	3
berg01	7111	7121	4
berg01	7121	7123	5
berg01	7123	7128	7
berg01	7128	7130	9
berg01	7130	7133	10
berg01	7133	7136	11
berg01	7136	7137	13
berg01	7137	7144	12
berg01	7144	7146	11
berg01	7146	7156	10
berg01	7156	7158	9
berg01	7158	7159	7
berg01	7159	7165	8
berg01	7165	7168	7
berg01	7168	7169	6
berg01	7169	7171	7
berg01	7171	7181	5
berg01	7181	7194	8
berg01	7194	7197	9
berg01	7197	7198	10
berg01	7198	7200	8
berg01	7200	7202	7
berg01	7202	7204	8
berg01	7204	7207	7
berg01	7207	7216	8
berg01	7216	7218	6
berg01	7218	7219	7
berg01	7219	7224	9
berg01	7224	7229	10
berg01	7229	7232	8
berg01	7232	7237	7
berg01	7237	7242	6
berg01	7242	7251	5
berg01	7251	7253	4
berg01	7253	7254	3
berg01	7254	7255	1
berg01	7255	7259	2
berg01	7259	7273	1
berg01	7273	7275	2
berg01	7275	7280	3
berg01	7280	7285	4
berg01	7285	7290	5
berg01	7290	7303	4
berg01	7303	7308	6
berg01	7308	7310	5
berg01	7310	7315	4
berg01	7315	7320	3
berg01	7320	7335	2
berg01	7335	7338	4
berg01	7338	7355	2
berg01	7355	7360	3
berg01	7360	7370	4
berg01	7370	7390	2
berg01	7390	7395	1
berg01	7493	7518	1
berg01	7518	7523	2
berg01	7523	7525	3
berg01	7525	7528	5
berg01	7528	7543	4
berg01	7543	7547	5
berg01	7547	7549	6
berg01	7549	7553	7
berg01	7553	7558	6
berg01	7558	7560	5
berg01	7560	7578	3
berg01	7578	7582	2
berg01	7582	7584	1
berg01	7610	7645	1
berg01	7673	7708	1
berg01	7709	7726	1
berg01	7726	7728	2
berg01	7728	7729	3
berg01	7729	7736	4
berg01	7736	7742	6
berg01	7742	7744	7
berg01	7744	7749	6
berg01	7749	7753	7
berg01	7753	7760	8
berg01	7760	7761	9
berg01	7761	7762	8
berg01	7762	7763	9
berg01	7763	7764	8
berg01	7764	7770	7
berg01	7770	7771	8
berg01	7771	7772	6
berg01	7772	7777	8
berg01	7777	7784	7
berg01	7784	7788	6
berg01	7788	7794	5
berg01	7794	7795	6
berg01	7795	7797	5
berg01	7797	7805	4
berg01	7805	7807	3
berg01	7807	7823	1
berg01	7823	7828	2
berg01	7828	7829	3
berg01	7829	7845	2
berg01	7845	7847	3
berg01	7847	7848	4
berg01	7848	7849	5
berg01	7849	7858	6
berg01	7858	7863	5
berg01	7863	7876	4
berg01	7876	7878	6
berg01	7878	7879	7
berg01	7879	7880	8
berg01	7880	7883	7
berg01	7883	7884	6
berg01	7884	7887	5
berg01	7887	7897	6
berg01	7897	7911	7
berg01	7911	7913	5
berg01	7913	7914	4
berg01	7914	7916	3
berg01	7916	7921	4
berg01	7921	7922	5
berg01	7922	7926	4
berg01	7926	7936	5
berg01	7936	7940	6
berg01	7940	7941	8
berg01	7941	7943	9
berg01	7943	7946	11
berg01	7946	7947	12
berg01	7947	7948	14
berg01	7948	7951	17
berg01	7951	7952	16
berg01	7952	7956	15
berg01	7956	7958	16
berg01	7958	7962	19
berg01	7962	7963	21
berg01	7963	7966	23
berg01	7966	7967	25
berg01	7967	7971	24
berg01	7971	7973	23
berg01	7973	7975	24
berg01	7975	7976	23
berg01	7976	7978	22
berg01	7978	7982	20
berg01	7982	7983	18
berg01	7983	7990	15
berg01	7990	7991	16
berg01	7991	7993	14
berg01	7993	7996	12
berg01	7996	7997	11
berg01	7997	7998	9
berg01	7998	8001	8
berg01	8001	8006	6
berg01	8006	8008	7
berg01	8008	8010	6
berg01	8010	8011	5
berg01	8011	8016	6
berg01	8016	8023	5
berg01	8023	8025	6
berg01	8025	8030	5
berg01	8030	8041	7
berg01	8041	8043	6
berg01	8043	8044	8
berg01	8044	8046	9
berg01	8046	8048	8
berg01	8048	8052	9
berg01	8052	8058	10
berg01	8058	8062	9
berg01	8062	8063	10
berg01	8063	8065	9
berg01	8065	8068	7
berg01	8068	8072	6
berg01	8072	8073	7
berg01	8073	8076	8
berg01	8076	8078	9
berg01	8078	8079	7
berg01	8079	8083	6
berg01	8083	8097	5
berg01	8097	8107	4
berg01	8107	8108	3
berg01	8108	8111	2
berg01	8111	8149	1
berg01	8149	8156	2
berg01	8156	8157	3
berg01	8157	8167	2
berg01	8167	8173	3
berg01	8173	8179	4
berg01	8179	8191	5
berg01	8191	8199	4
berg01	8199	8202	5
berg01	8202	8208	4
berg01	8208	8214	3
berg01	8214	8219	2
berg01	8219	8234	1
berg01	8236	8246	1
berg01	8246	8251	2
berg01	8251	8257	3
berg01	8257	8271	5
berg01	8271	8278	4
berg01	8278	8281	5
berg01	8281	8284	4
berg01	8284	8286	5
berg01	8286	8291	4
berg01	8291	8292	5
berg01	8292	8296	3
berg01	8296	8302	4
berg01	8302	8304	5
berg01	8304	8306	6
berg01	8306	8307	7
berg01	8307	8313	8
berg01	8313	8319	9
berg01	8319	8325	8
berg01	8325	8331	9
berg01	8331	8333	8
berg01	8333	8337	9
berg01	8337	8339	8
berg01	8339	8341	7
berg01	8341	8342	6
berg01	8342	8348	5
berg01	8348	8349	3
berg01	8349	8358	4
berg01	8358	8360	5
berg01	8360	8361	4
berg01	8361	8365	3
berg01	8365	8368	4
berg01	8368	8374	3
berg01	8374	8384	4
berg01	8384	8393	3
berg01	8393	8400	2
berg01	8400	8401	1
berg01	8401	8409	2
berg01	8409	8410	1
berg01	8410	8417	2
berg01	8417	8435	3
berg01	8435	8436	4
berg01	8436	8444	3
berg01	8444	8445	4
berg01	8445	8452	3
berg01	8452	8470	2
berg01	8470	8548	1
berg01	8548	8549	2
berg01	8549	8563	1
berg01	8563	8583	2
berg01	8583	8587	1
berg01	8587	8590	2
berg01	8590	8591	4
berg01	8591	8598	5
berg01	8598	8614	4
berg01	8614	8622	5
berg01	8622	8625	4
berg01	8625	8631	2
berg01	8631	8632	3
berg01	8632	8649	4
berg01	8649	8650	3
berg01	8650	8661	4
berg01	8661	8666	3
berg01	8666	8667	2
berg01	8667	8685	1
berg01	8721	8724	1
berg01	8724	8727	3
berg01	8727	8731	5
berg01	8731	8754	6
berg01	8754	8756	7
berg01	8756	8759	6
berg01	8759	8762	4
berg01	8762	8763	2
berg01	8763	8766	3
berg01	8766	8789	2
berg01	8789	8798	1
berg01	8877	8912	1
berg01	8949	8969	1
berg01	8969	8970	2
berg01	8970	8984	3
berg01	8984	9004	2
berg01	9004	9005	1
berg01	9117	9120	1
berg01	9120	9121	2
berg01	9121	9129	3
berg01	9129	9152	4
berg01	9152	9155	3
berg01	9155	9156	2
berg01	9156	9164	1
berg01	9166	9173	1
berg01	9173	9176	2
berg01	9176	9180	3
berg01	9180	9189	4
berg01	9189	9192	5
berg01	9192	9193	6
berg01	9193	9198	7
berg01	9198	9201	10
berg01	9201	9204	9
berg01	9204	9207	10
berg01	9207	9208	11
berg01	9208	9211	10
berg01	9211	9214	9
berg01	9214	9215	10
berg01	9215	9224	9
berg01	9224	9227	8
berg01	9227	9228	7
berg01	9228	9233	6
berg01	9233	9239	3
berg01	9239	9242	2
berg01	9242	9249	1
berg01	9317	9352	1
berg01	9369	9403	1
berg01	9403	9428	2
berg01	9428	9429	3
berg01	9429	9430	4
berg01	9430	9438	5
berg01	9438	9439	4
berg01	9439	9448	3
berg01	9448	9463	4
berg01	9463	9464	3
berg01	9464	9500	2
berg01	9500	9518	1
berg01	9551	9561	1
berg01	9561	9584	2
berg01	9584	9586	3
berg01	9586	9596	2
berg01	9596	9619	1
berg01	9742	9777	1
berg01	9817	9825	1
berg01	9825	9826	2
berg01	9826	9827	3
berg01	9827	9852	4
berg01	9852	9860	3
berg01	9860	9861	4
berg01	9861	9862	3
berg01	9862	9885	2
berg01	9885	9898	3
berg01	9898	9901	4
berg01	9901	9904	5
berg01	9904	9905	6
berg01	9905	9913	7
berg01	9913	9914	8
berg01	9914	9917	9
berg01	9917	9920	10
berg01	9920	9922	9
berg01	9922	9930	10
berg01	9930	9933	8
berg01	9933	9939	7
berg01	9939	9948	6
berg01	9948	9949	5
berg01	9949	9950	4
berg01	9950	9953	5
berg01	9953	9956	6
berg01	9956	9957	7
berg01	9957	9960	6
berg01	9960	9962	7
berg01	9962	9963	8
berg01	9963	9967	9
berg01	9967	9971	10
berg01	9971	9972	9
berg01	9972	9975	10
berg01	9975	9979	9
berg01	9979	9985	11
berg01	9985	9987	10
berg01	9987	9988	9
berg01	9988	9991	8
berg01	9991	9995	7
berg01	9995	9996	6
berg01	9996	9997	7
berg01	9997	10002	6
berg01	10002	10003	5
berg01	10003	10006	6
berg01	10006	10008	7
berg01	10008	10010	8
berg01	10010	10014	9
berg01	10014	10015	7
berg01	10015	10016	9
berg01	10016	10019	10
berg01	10019	10023	11
berg01	10023	10025	12
berg01	10025	10031	13
berg01	10031	10033	12
berg01	10033	10034	11
berg01	10034	10038	13
berg01	10038	10041	12
berg01	10041	10042	11
berg01	10042	10043	10
berg01	10043	10045	9
berg01	10045	10050	8
berg01	10050	10051	6
berg01	10051	10054	5
berg01	10054	10058	4
berg01	10058	10060	3
berg01	10060	10061	2
berg01	10061	10065	3
berg01	10065	10067	4
berg01	10067	10069	6
berg01	10069	10073	4
berg01	10073	10078	5
berg01	10078	10096	6
berg01	10096	10100	5
berg01	10100	10102	4
berg01	10102	10108	2
berg01	10108	10113	1
berg01	10115	10130	1
berg01	10130	10138	2
berg01	10138	10152	3
berg01	10152	10153	4
berg01	10153	10155	5
berg01	10155	10165	6
berg01	10165	10170	5
berg01	10170	10171	6
berg01	10171	10172	7
berg01	10172	10182	8
berg01	10182	10183	11
berg01	10183	10187	12
berg01	10187	10188	11
berg01	10188	10189	10
berg01	10189	10190	12
berg01	10190	10197	11
berg01	10197	10199	13
berg01	10199	10200	14
berg01	10200	10202	15
berg01	10202	10206	18
berg01	10206	10207	17
berg01	10207	10208	16
berg01	10208	10217	15
berg01	10217	10218	12
berg01	10218	10220	11
berg01	10220	10224	10
berg01	10224	10228	8
berg01	10228	10232	9
berg01	10232	10234	7
berg01	10234	10235	6
berg01	10235	10237	5
berg01	10237	10240	2
berg01	10240	10246	1
berg01	10246	10256	2
berg01	10256	10263	3
berg01	10263	10269	2
berg01	10269	10275	4
berg01	10275	10276	5
berg01	10276	10281	6
berg01	10281	10285	5
berg01	10285	10291	7
berg01	10291	10304	6
berg01	10304	10310	4
berg01	10310	10311	3
berg01	10311	10312	2
berg01	10312	10319	3
berg01	10319	10320	5
berg01	10320	10344	3
berg01	10344	10347	4
berg01	10347	10354	3
berg01	10354	10357	1
berg01	10357	10358	2
berg01	10358	10364	3
berg01	10364	10365	4
berg01	10365	10368	5
berg01	10368	10376	6
berg01	10376	10378	7
berg01	10378	10379	8
berg01	10379	10381	7
berg01	10381	10390	8
berg01	10390	10392	9
berg01	10392	10393	8
berg01	10393	10399	7
berg01	10399	10400	6
berg01	10400	10403	5
berg01	10403	10411	4
berg01	10411	10412	3
berg01	10412	10413	4
berg01	10413	10416	3
berg01	10416	10426	2
berg01	10426	10447	3
berg01	10447	10449	2
berg01	10449	10454	3
berg01	10454	10466	5
berg01	10466	10467	6
berg01	10467	10470	8
berg01	10470	10472	10
berg01	10472	10483	11
berg01	10483	10489	12
berg01	10489	10495	10
berg01	10495	10496	9
berg01	10496	10501	8
berg01	10501	10502	7
berg01	10502	10503	5
berg01	10503	10505	7
berg01	10505	10507	5
berg01	10507	10513	4
berg01	10513	10516	5
berg01	10516	10518	6
berg01	10518	10519	7
berg01	10519	10525	6
berg01	10525	10533	7
berg01	10533	10538	8
berg01	10538	10540	6
berg01	10540	10541	7
berg01	10541	10545	10
berg01	10545	10548	11
berg01	10548	10550	10
berg01	10550	10551	11
berg01	10551	10553	10
berg01	10553	10560	8
berg01	10560	10568	7
berg01	10568	10575	6
berg01	10575	10576	5
berg01	10576	10578	2
berg01	10578	10580	3
berg01	10580	10585	2
berg01	10585	10596	1
berg01	10596	10598	2
berg01	10598	10613	3
berg01	10613	10631	2
berg01	10631	10633	1
berg01	10669	10673	2
berg01	10673	10674	3
berg01	10674	10686	4
berg01	10686	10704	5
berg01	10704	10708	4
berg01	10708	10709	3
berg01	10709	10716	2
berg01	10716	10726	3
berg01	10726	10727	4
berg01	10727	10729	5
berg01	10729	10738	6
berg01	10738	10739	7
berg01	10739	10741	6
berg01	10741	10748	8
berg01	10748	10750	9
berg01	10750	10751	10
berg01	10751	10752	9
berg01	10752	10753	10
berg01	10753	10756	11
berg01	10756	10761	10
berg01	10761	10762	9
berg01	10762	10764	8
berg01	10764	10770	7
berg01	10770	10773	8
berg01	10773	10776	7
berg01	10776	10777	5
berg01	10777	10784	6
berg01	10784	10785	7
berg01	10785	10787	6
berg01	10787	10788	5
berg01	10788	10795	4
berg01	10795	10805	7
berg01	10805	10806	6
berg01	10806	10812	7
berg01	10812	10818	6
berg01	10818	10819	5
berg01	10819	10823	4
berg01	10823	10830	5
berg01	10830	10837	2
berg01	10837	10841	3
berg01	10841	10852	2
berg01	10852	10858	3
berg01	10858	10862	4
berg01	10862	10872	5
berg01	10872	10887	4
berg01	10887	10893	3
berg01	10893	10895	2
berg01	10895	10897	4
berg01	10897	10904	3
berg01	10904	10907	4
berg01	10907	10912	6
berg01	10912	10923	7
berg01	10923	10924	10
berg01	10924	10928	11
berg01	10928	10930	10
berg01	10930	10939	8
berg01	10939	10942	7
berg01	10942	10947	5
berg01	10947	10954	4
berg01	10954	10958	6
berg01	10958	10959	3
berg01	10959	10960	2
berg01	10960	10962	3
berg01	10962	10963	4
berg01	10963	10989	5
berg01	10989	10991	3
berg01	10991	10993	4
berg01	10993	10995	5
berg01	10995	10997	4
berg01	10997	10998	3
berg01	10998	11003	2
berg01	11003	11017	3
berg01	11017	11020	4
berg01	11020	11023	6
berg01	11023	11026	8
berg01	11026	11028	7
berg01	11028	11029	6
berg01	11029	11034	9
berg01	11034	11045	10
berg01	11045	11052	11
berg01	11052	11055	10
berg01	11055	11058	8
berg01	11058	11062	6
berg01	11062	11064	7
berg01	11064	11066	4
berg01	11066	11069	5
berg01	11069	11073	4
berg01	11073	11080	3
berg01	11080	11094	2
berg01	11094	11097	3
berg01	11097	11101	2
berg01	11101	11112	1
berg01	11112	11119	4
berg01	11119	11128	5
berg01	11128	11129	6
berg01	11129	11147	5
berg01	11147	11152	2
berg01	11152	11154	3
berg01	11154	11156	2
berg01	11156	11163	3
berg01	11163	11165	2
berg01	11165	11172	3
berg01	11172	11177	4
berg01	11177	11187	5
berg01	11187	11191	4
berg01	11191	11200	3
berg01	11200	11207	2
berg01	11207	11212	1
berg01	11367	11402	1
berg01	11516	11540	1
berg01	11540	11551	3
berg01	11551	11572	2
berg01	11572	11575	3
berg01	11575	11593	1
berg01	11593	11604	3
berg01	11604	11606	4
berg01	11606	11607	5
berg01	11607	11608	4
berg01	11608	11610	6
berg01	11610	11611	9
berg01	11611	11612	10
berg01	11612	11615	11
berg01	11615	11616	12
berg01	11616	11621	13
berg01	11621	11628	14
berg01	11628	11633	12
berg01	11633	11639	13
berg01	11639	11641	12
berg01	11641	11643	11
berg01	11643	11645	9
berg01	11645	11646	6
berg01	11646	11647	5
berg01	11647	11650	4
berg01	11650	11655	3
berg01	11655	11656	4
berg01	11656	11668	3
berg01	11668	11686	2
berg01	11686	11690	1
berg01	11696	11698	1
berg01	11698	11731	2
berg01	11731	11733	1
berg01	11738	11773	1
berg01	11781	11797	1
berg01	11797	11816	2
berg01	11816	11828	1
berg01	11828	11832	2
berg01	11832	11837	1
berg01	11837	11846	2
berg01	11846	11855	3
berg01	11855	11856	4
berg01	11856	11863	5
berg01	11863	11872	4
berg01	11872	11881	3
berg01	11881	11890	2
berg01	11890	11891	1
berg01	11917	11929	1
berg01	11929	11952	2
berg01	11952	11964	1
berg01	12017	12032	1
berg01	12032	12033	2
berg01	12033	12038	3
berg01	12038	12039	4
berg01	12039	12052	5
berg01	12052	12067	4
berg01	12067	12068	3
berg01	12068	12073	2
berg01	12073	12074	1
berg01	12077	12078	1
berg01	12078	12112	2
berg01	12112	12113	1
berg01	12136	12171	1
berg01	12276	12298	2
berg01	12298	12302	3
berg01	12302	12305	6
berg01	12305	12311	8
berg01	12311	12314	6
berg01	12314	12325	7
berg01	12325	12333	8
berg01	12333	12337	7
berg01	12337	12340	4
berg01	12340	12349	2
berg01	12349	12351	1
berg01	12351	12354	2
berg01	12354	12360	3
berg01	12360	12361	2
berg01	12361	12370	3
berg01	12370	12386	4
berg01	12386	12389	3
berg01	12389	12396	2
berg01	12396	12405	1
berg01	12487	12522	1
berg01	12526	12561	1
berg01	12592	12601	1
berg01	12601	12609	2
berg01	12609	12625	3
berg01	12625	12627	4
berg01	12627	12636	3
berg01	12636	12639	2
berg01	12639	12644	3
berg01	12644	12645	2
berg01	12645	12653	3
berg01	12653	12657	4
berg01	12657	12658	5
berg01	12658	12660	6
berg01	12660	12669	5
berg01	12669	12671	7
berg01	12671	12674	8
berg01	12674	12680	7
berg01	12680	12688	6
berg01	12688	12692	5
berg01	12692	12693	4
berg01	12693	12704	3
berg01	12704	12706	1
berg01	12811	12845	1
berg01	12845	12846	3
berg01	12846	12851	2
berg01	12851	12860	3
berg01	12860	12867	4
berg01	12867	12868	5
berg01	12868	12873	7
berg01	12873	12877	8
berg01	12877	12880	9
berg01	12880	12883	7
berg01	12883	12888	8
berg01	12888	12893	9
berg01	12893	12895	10
berg01	12895	12896	9
berg01	12896	12899	10
berg01	12899	12902	11
berg01	12902	12903	10
berg01	12903	12906	8
berg01	12906	12908	9
berg01	12908	12910	8
berg01	12910	12912	9
berg01	12912	12914	8
berg01	12914	12918	9
berg01	12918	12921	8
berg01	12921	12923	7
berg01	12923	12928	6
berg01	12928	12929	5
berg01	12929	12931	7
berg01	12931	12934	6
berg01	12934	12936	5
berg01	12936	12945	7
berg01	12945	12946	6
berg01	12946	12949	7
berg01	12949	12951	6
berg01	12951	12956	7
berg01	12956	12962	8
berg01	12962	12964	9
berg01	12964	12971	7
berg01	12971	12976	5
berg01	12976	12981	4
berg01	12981	12986	3
berg01	12986	12991	2
berg01	12991	12997	1
berg01	13014	13049	2
berg01	13049	13084	1
berg01	13095	13130	1
berg01	13159	13194	1
berg01	13203	13238	1
berg01	13244	13269	2
berg01	13269	13278	3
berg01	13278	13279	4
berg01	13279	13304	2
berg01	13304	13313	1
berg01	13318	13322	1
berg01	13322	13324	2
berg01	13324	13329	3
berg01	13329	13338	4
berg01	13338	13357	5
berg01	13357	13359	4
berg01	13359	13362	3
berg01	13362	13364	4
berg01	13364	13377	3
berg01	13377	13388	4
berg01	13388	13397	3
berg01	13397	13408	2
berg01	13408	13412	1
berg01	13413	13431	1
berg01	13431	13436	3
berg01	13436	13438	4
berg01	13438	13448	5
berg01	13448	13455	4
berg01	13455	13466	5
berg01	13466	13471	3
berg01	13471	13473	2
berg01	13473	13490	1
berg01	13500	13502	1
berg01	13502	13517	2
berg01	13517	13535	3
berg01	13535	13537	2
berg01	13537	13546	1
berg01	13546	13547	2
berg01	13547	13552	3
berg01	13552	13554	2
berg01	13554	13561	3
berg01	13561	13568	4
berg01	13568	13570	5
berg01	13570	13578	6
berg01	13578	13581	7
berg01	13581	13582	6
berg01	13582	13595	5
berg01	13595	13596	6
berg01	13596	13603	5
berg01	13603	13605	4
berg01	13605	13606	3
berg01	13606	13613	4
berg01	13613	13623	3
berg01	13623	13624	4
berg01	13624	13630	3
berg01	13630	13641	2
berg01	13641	13645	1
berg01	13645	13658	2
berg01	13658	13661	1
berg01	13661	13679	2
berg01	13679	13680	4
berg01	13680	13691	3
berg01	13691	13699	4
berg01	13699	13700	5
berg01	13700	13706	6
berg01	13706	13714	7
berg01	13714	13717	5
berg01	13717	13721	6
berg01	13721	13723	8
berg01	13723	13725	9
berg01	13725	13726	10
berg01	13726	13728	9
berg01	13728	13731	10
berg01	13731	13734	9
berg01	13734	13735	8
berg01	13735	13736	7
berg01	13736	13741	8
berg01	13741	13744	7
berg01	13744	13752	8
berg01	13752	13755	7
berg01	13755	13756	8
berg01	13756	13758	6
berg01	13758	13760	5
berg01	13760	13763	4
berg01	13763	13769	3
berg01	13769	13771	4
berg01	13771	13779	3
berg01	13779	13790	2
berg01	13790	13803	1
berg01	13803	13804	2
berg01	13804	13811	1
berg01	13811	13829	2
berg01	13829	13838	4
berg01	13838	13845	3
berg01	13845	13846	5
berg01	13846	13862	4
berg01	13862	13864	5
berg01	13864	13875	3
berg01	13875	13880	4
berg01	13880	13897	2
berg01	13897	13910	1
berg01	13995	14030	1
berg01	14050	14051	1
berg01	14051	14064	2
berg01	14064	14080	3
berg01	14080	14085	4
berg01	14085	14086	3
berg01	14086	14093	2
berg01	14093	14096	3
berg01	14096	14098	4
berg01	14098	14099	6
berg01	14099	14101	5
berg01	14101	14110	6
berg01	14110	14114	7
berg01	14114	14117	9
berg01	14117	14124	11
berg01	14124	14128	13
berg01	14128	14131	12
berg01	14131	14133	11
berg01	14133	14136	9
berg01	14136	14137	8
berg01	14137	14145	10
berg01	14145	14148	9
berg01	14148	14149	10
berg01	14149	14150	8
berg01	14150	14152	7
berg01	14152	14154	5
berg01	14154	14159	6
berg01	14159	14163	4
berg01	14163	14167	5
berg01	14167	14172	6
berg01	14172	14181	4
berg01	14181	14183	5
berg01	14183	14187	4
berg01	14187	14188	6
berg01	14188	14189	7
berg01	14189	14191	6
berg01	14191	14198	7
berg01	14198	14202	6
berg01	14202	14203	5
berg01	14203	14210	6
berg01	14210	14211	7
berg01	14211	14212	8
berg01	14212	14216	9
berg01	14216	14222	8
berg01	14222	14223	6
berg01	14223	14226	5
berg01	14226	14230	4
berg01	14230	14232	5
berg01	14232	14233	6
berg01	14233	14238	7
berg01	14238	14245	6
berg01	14245	14246	5
berg01	14246	14247	4
berg01	14247	14258	3
berg01	14258	14263	4
berg01	14263	14265	5
berg01	14265	14267	4
berg01	14267	14268	3
berg01	14268	14269	2
berg01	14269	14273	3
berg01	14273	14283	4
berg01	14283	14289	5
berg01	14289	14293	6
berg01	14293	14298	5
berg01	14298	14300	4
berg01	14300	14305	5
berg01	14305	14308	6
berg01	14308	14309	5
berg01	14309	14311	6
berg01	14311	14315	8
berg01	14315	14318	10
berg01	14318	14321	9
berg01	14321	14322	10
berg01	14322	14324	11
berg01	14324	14330	10
berg01	14330	14335	11
berg01	14335	14340	10
berg01	14340	14343	9
berg01	14343	14344	11
berg01	14344	14346	12
berg01	14346	14350	10
berg01	14350	14357	8
berg01	14357	14363	7
berg01	14363	14364	9
berg01	14364	14365	10
berg01	14365	14373	9
berg01	14373	14374	10
berg01	14374	14378	9
berg01	14378	14379	7
berg01	14379	14391	5
berg01	14391	14396	4
berg01	14396	14398	6
berg01	14398	14399	4
berg01	14399	14408	3
berg01	14408	14431	2
berg01	14461	14471	1
berg01	14471	14478	3
berg01	14478	14489	5
berg01	14489	14495	6
berg01	14495	14496	7
berg01	14496	14497	6
berg01	14497	14498	7
berg01	14498	14499	8
berg01	14499	14506	9
berg01	14506	14513	7
berg01	14513	14524	5
berg01	14524	14530	4
berg01	14530	14532	3
berg01	14532	14533	2
berg01	14533	14534	1
berg01	14558	14578	1
berg01	14578	14583	2
berg01	14583	14591	4
berg01	14591	14593	5
berg01	14593	14609	4
berg01	14609	14613	5
berg01	14613	14618	4
berg01	14618	14625	2
berg01	14625	14626	3
berg01	14626	14635	2
berg01	14635	14644	3
berg01	14644	14647	2
berg01	14647	14660	3
berg01	14660	14670	2
berg01	14670	14682	1
berg01	14698	14725	1
berg01	14725	14733	2
berg01	14733	14747	1
berg01	14747	14749	2
berg01	14749	14760	3
berg01	14760	14762	2
berg01	14762	14773	3
berg01	14773	14775	4
berg01	14775	14776	5
berg01	14776	14782	6
berg01	14782	14784	5
berg01	14784	14797	4
berg01	14797	14799	3
berg01	14799	14808	4
berg01	14808	14810	3
berg01	14810	14811	2
berg01	14811	14816	1
berg01	14816	14822	2
berg01	14822	14834	3
berg01	14834	14846	2
berg01	14846	14851	3
berg01	14851	14857	2
berg01	14857	14860	1
berg01	14860	14881	2
berg01	14881	14895	1
berg01	14907	14910	1
berg01	14910	14916	2
berg01	14916	14921	3
berg01	14921	14922	4
berg01	14922	14923	5
berg01	14923	14929	7
berg01	14929	14939	8
berg01	14939	14942	9
berg01	14942	14945	8
berg01	14945	14951	7
berg01	14951	14957	6
berg01	14957	14958	5
berg01	14958	14964	3
berg01	14964	14974	2
berg01	14974	14991	1
berg01	14998	15015	1
berg01	15015	15050	2
berg01	15050	15068	1
berg01	15085	15091	1
berg01	15091	15109	2
berg01	15109	15120	3
berg01	15120	15121	2
berg01	15121	15127	5
berg01	15127	15131	6
berg01	15131	15136	8
berg01	15136	15144	9
berg01	15144	15151	8
berg01	15151	15156	9
berg01	15156	15161	7
berg01	15161	15162	6
berg01	15162	15166	5
berg01	15166	15169	3
berg01	15169	15171	5
berg01	15171	15183	4
berg01	15183	15186	6
berg01	15186	15191	5
berg01	15191	15198	4
berg01	15198	15208	5
berg01	15208	15218	6
berg01	15218	15219	4
berg01	15219	15221	5
berg01	15221	15233	7
berg01	15233	15235	6
berg01	15235	15239	7
berg01	15239	15242	5
berg01	15242	15243	6
berg01	15243	15244	5
berg01	15244	15254	7
berg01	15254	15256	6
berg01	15256	15270	4
berg01	15270	15277	3
berg01	15277	15278	2
berg01	15278	15279	3
berg01	15279	15284	1
berg01	15284	15295	2
berg01	15295	15298	3
berg01	15298	15313	4
berg01	15313	15319	3
berg01	15319	15333	2
berg01	15333	15365	1
berg01	15397	15419	1
berg01	15419	15432	2
berg01	15432	15442	1
berg01	15442	15454	2
berg01	15454	15455	1
berg01	15455	15467	2
berg01	15467	15477	3
berg01	15477	15482	2
berg01	15482	15490	3
berg01	15490	15492	2
berg01	15492	15500	3
berg01	15500	15502	4
berg01	15502	15517	3
berg01	15517	15519	2
berg01	15519	15527	3
berg01	15527	15535	2
berg01	15535	15542	1
berg01	15542	15554	2
berg01	15554	15568	1
berg01	15568	15577	2
berg01	15577	15603	1
berg01	15722	15757	1
berg01	15819	15854	1
berg01	15863	15867	1
berg01	15867	15876	2
berg01	15876	15877	4
berg01	15877	15884	5
berg01	15884	15894	6
berg01	15894	15901	7
berg01	15901	15902	8
berg01	15902	15911	7
berg01	15911	15912	5
berg01	15912	15917	4
berg01	15917	15919	5
berg01	15919	15928	4
berg01	15928	15929	6
berg01	15929	15933	5
berg01	15933	15936	4
berg01	15936	15946	3
berg01	15946	15952	4
[truncated: 998,000+ more rows]
