# Supplementary material for: Genome-Wide Identification of the Target Genes of AP2-O, a Plasmodium AP2-Family Transcription Factor
Source: PLoS Pathog. 2015 May 27;11(5):e1004905. doi: 10.1371/journal.ppat.1004905 (PMC4446032; doi:10.1371/journal.ppat.1004905)
Supplement: S1 Data — (ZIP) [file ppat.1004905.s011.zip › S ChIP-seq bedgraph/IP_SOLiD.bedgraph]

berg01	3710	3778	1
berg01	3807	3872	1
berg01	3920	3994	1
berg01	3994	3995	2
berg01	3995	4020	1
berg01	4020	4027	2
berg01	4027	4046	3
berg01	4046	4051	4
berg01	4051	4062	5
berg01	4062	4085	4
berg01	4085	4117	3
berg01	4117	4126	2
berg01	4126	4128	1
berg01	4128	4133	2
berg01	4133	4138	3
berg01	4138	4141	4
berg01	4141	4145	5
berg01	4145	4154	6
berg01	4154	4155	7
berg01	4155	4163	8
berg01	4163	4168	9
berg01	4168	4169	10
berg01	4169	4189	9
berg01	4189	4203	10
berg01	4203	4206	9
berg01	4206	4208	8
berg01	4208	4213	6
berg01	4213	4229	5
berg01	4229	4230	4
berg01	4230	4233	3
berg01	4233	4243	2
berg01	4243	4260	1
berg01	4446	4452	1
berg01	4452	4458	2
berg01	4458	4460	3
berg01	4460	4475	4
berg01	4475	4478	5
berg01	4478	4489	6
berg01	4489	4496	7
berg01	4496	4510	8
berg01	4510	4521	9
berg01	4521	4523	8
berg01	4523	4527	7
berg01	4527	4530	6
berg01	4530	4535	7
berg01	4535	4539	6
berg01	4539	4553	5
berg01	4553	4556	4
berg01	4556	4564	5
berg01	4564	4571	4
berg01	4571	4581	3
berg01	4581	4598	2
berg01	4598	4629	1
berg01	4807	4810	1
berg01	4810	4819	2
berg01	4819	4831	3
berg01	4831	4836	4
berg01	4836	4842	5
berg01	4842	4849	6
berg01	4849	4856	7
berg01	4856	4881	8
berg01	4881	4905	5
berg01	4905	4910	4
berg01	4910	4913	3
berg01	4913	4914	4
berg01	4914	4916	3
berg01	4916	4919	2
berg01	4919	4924	3
berg01	4924	4925	4
berg01	4925	4930	3
berg01	4930	4951	4
berg01	4951	4965	5
berg01	4965	4984	6
berg01	4984	4986	5
berg01	4986	4999	4
berg01	4999	5004	3
berg01	5004	5005	4
berg01	5005	5023	3
berg01	5023	5031	2
berg01	5031	5033	1
berg01	5033	5066	2
berg01	5066	5099	1
berg01	5134	5156	1
berg01	5156	5162	2
berg01	5162	5168	3
berg01	5168	5178	4
berg01	5178	5181	5
berg01	5181	5190	6
berg01	5190	5197	7
berg01	5197	5203	8
berg01	5203	5205	9
berg01	5205	5221	8
berg01	5221	5235	7
berg01	5235	5237	6
berg01	5237	5253	5
berg01	5253	5255	4
berg01	5255	5260	3
berg01	5260	5264	2
berg01	5264	5270	1
berg01	5332	5335	1
berg01	5335	5337	2
berg01	5337	5339	3
berg01	5339	5342	4
berg01	5342	5346	5
berg01	5346	5362	6
berg01	5362	5365	7
berg01	5365	5384	8
berg01	5384	5397	9
berg01	5397	5400	10
berg01	5400	5404	8
berg01	5404	5406	9
berg01	5406	5412	8
berg01	5412	5414	7
berg01	5414	5421	6
berg01	5421	5433	5
berg01	5433	5437	4
berg01	5437	5458	3
berg01	5458	5472	2
berg01	5472	5475	1
berg01	5723	5792	1
berg01	5792	5798	2
berg01	5798	5815	1
berg01	5815	5838	2
berg01	5838	5850	3
berg01	5850	5867	4
berg01	5867	5879	3
berg01	5879	5890	4
berg01	5890	5908	3
berg01	5908	5913	4
berg01	5913	5925	3
berg01	5925	5953	2
berg01	5953	5979	1
berg01	6035	6054	1
berg01	6054	6071	2
berg01	6071	6082	3
berg01	6082	6090	4
berg01	6090	6094	5
berg01	6094	6104	6
berg01	6104	6109	7
berg01	6109	6110	8
berg01	6110	6112	7
berg01	6112	6117	8
berg01	6117	6123	9
berg01	6123	6128	10
berg01	6128	6129	11
berg01	6129	6131	10
berg01	6131	6137	11
berg01	6137	6141	12
berg01	6141	6145	13
berg01	6145	6146	14
berg01	6146	6155	13
berg01	6155	6162	12
berg01	6162	6165	13
berg01	6165	6167	11
berg01	6167	6171	10
berg01	6171	6174	11
berg01	6174	6180	10
berg01	6180	6184	11
berg01	6184	6192	10
berg01	6192	6195	9
berg01	6195	6202	8
berg01	6202	6203	7
berg01	6203	6211	6
berg01	6211	6212	4
berg01	6212	6228	3
berg01	6228	6233	4
berg01	6233	6235	5
berg01	6235	6244	4
berg01	6244	6246	5
berg01	6246	6253	4
berg01	6253	6255	3
berg01	6255	6259	4
berg01	6259	6261	5
berg01	6261	6272	6
berg01	6272	6276	7
berg01	6276	6278	8
berg01	6278	6279	9
berg01	6279	6283	10
berg01	6283	6286	11
berg01	6286	6291	12
berg01	6291	6293	13
berg01	6293	6297	12
berg01	6297	6300	13
berg01	6300	6301	12
berg01	6301	6303	13
berg01	6303	6306	14
berg01	6306	6307	15
berg01	6307	6309	16
berg01	6309	6315	17
berg01	6315	6319	18
berg01	6319	6328	19
berg01	6328	6329	18
berg01	6329	6331	19
berg01	6331	6334	20
berg01	6334	6335	19
berg01	6335	6336	20
berg01	6336	6338	19
berg01	6338	6341	20
berg01	6341	6342	21
berg01	6342	6344	22
berg01	6344	6346	21
berg01	6346	6347	22
berg01	6347	6350	21
berg01	6350	6354	22
berg01	6354	6355	21
berg01	6355	6358	22
berg01	6358	6360	21
berg01	6360	6361	22
berg01	6361	6362	21
berg01	6362	6365	22
berg01	6365	6366	23
berg01	6366	6370	22
berg01	6370	6372	23
berg01	6372	6373	22
berg01	6373	6376	23
berg01	6376	6378	22
berg01	6378	6379	23
berg01	6379	6381	22
berg01	6381	6384	23
berg01	6384	6386	22
berg01	6386	6393	23
berg01	6393	6394	22
berg01	6394	6396	21
berg01	6396	6404	22
berg01	6404	6406	20
berg01	6406	6410	19
berg01	6410	6411	18
berg01	6411	6412	19
berg01	6412	6414	17
berg01	6414	6415	18
berg01	6415	6422	17
berg01	6422	6430	15
berg01	6430	6433	14
berg01	6433	6435	13
berg01	6435	6436	12
berg01	6436	6443	11
berg01	6443	6445	10
berg01	6445	6447	9
berg01	6447	6449	8
berg01	6449	6452	7
berg01	6452	6456	6
berg01	6456	6461	5
berg01	6461	6465	4
berg01	6465	6466	3
berg01	6466	6486	2
berg01	6486	6487	1
berg01	6519	6594	1
berg01	6604	6607	1
berg01	6607	6616	2
berg01	6616	6617	3
berg01	6617	6626	4
berg01	6626	6638	5
berg01	6638	6647	6
berg01	6647	6656	7
berg01	6656	6670	8
berg01	6670	6679	9
berg01	6679	6680	8
berg01	6680	6691	7
berg01	6691	6692	6
berg01	6692	6696	5
berg01	6696	6701	6
berg01	6701	6711	5
berg01	6711	6713	4
berg01	6713	6714	3
berg01	6714	6719	4
berg01	6719	6738	3
berg01	6738	6739	2
berg01	6739	6751	3
berg01	6751	6755	4
berg01	6755	6769	5
berg01	6769	6774	6
berg01	6774	6775	7
berg01	6775	6786	6
berg01	6786	6794	7
berg01	6794	6800	8
berg01	6800	6806	7
berg01	6806	6818	8
berg01	6818	6820	9
berg01	6820	6830	8
berg01	6830	6832	7
berg01	6832	6836	8
berg01	6836	6843	7
berg01	6843	6844	8
berg01	6844	6854	7
berg01	6854	6856	8
berg01	6856	6862	7
berg01	6862	6866	8
berg01	6866	6869	7
berg01	6869	6874	8
berg01	6874	6880	9
berg01	6880	6881	10
berg01	6881	6883	9
berg01	6883	6891	10
berg01	6891	6896	9
berg01	6896	6907	10
berg01	6907	6916	9
berg01	6916	6918	10
berg01	6918	6924	9
berg01	6924	6926	8
berg01	6926	6931	9
berg01	6931	6937	10
berg01	6937	6949	9
berg01	6949	6950	8
berg01	6950	6955	9
berg01	6955	6957	7
berg01	6957	6964	8
berg01	6964	6967	9
berg01	6967	6970	8
berg01	6970	6971	9
berg01	6971	6974	10
berg01	6974	6976	11
berg01	6976	6980	12
berg01	6980	6985	13
berg01	6985	6991	14
berg01	6991	6994	13
berg01	6994	6999	14
berg01	6999	7000	13
berg01	7000	7003	14
berg01	7003	7005	13
berg01	7005	7006	12
berg01	7006	7025	11
berg01	7025	7028	10
berg01	7028	7032	9
berg01	7032	7036	8
berg01	7036	7039	7
berg01	7039	7042	6
berg01	7042	7047	5
berg01	7047	7048	4
berg01	7048	7051	3
berg01	7051	7067	2
berg01	7067	7074	1
berg01	7104	7112	1
berg01	7112	7117	2
berg01	7117	7127	3
berg01	7127	7129	4
berg01	7129	7134	5
berg01	7134	7164	6
berg01	7164	7187	5
berg01	7187	7192	4
berg01	7192	7199	3
berg01	7199	7202	2
berg01	7202	7204	1
berg01	7213	7222	1
berg01	7222	7226	2
berg01	7226	7234	3
berg01	7234	7235	4
berg01	7235	7241	5
berg01	7241	7245	6
berg01	7245	7254	7
berg01	7254	7258	8
berg01	7258	7279	9
berg01	7279	7288	10
berg01	7288	7295	9
berg01	7295	7303	7
berg01	7303	7306	6
berg01	7306	7312	5
berg01	7312	7316	6
berg01	7316	7319	5
berg01	7319	7320	4
berg01	7320	7321	3
berg01	7321	7335	2
berg01	7335	7339	3
berg01	7339	7344	2
berg01	7344	7349	3
berg01	7349	7362	4
berg01	7362	7378	5
berg01	7378	7404	4
berg01	7404	7414	3
berg01	7414	7419	2
berg01	7419	7423	1
berg01	7456	7482	1
berg01	7482	7507	2
berg01	7507	7524	3
berg01	7524	7528	2
berg01	7528	7552	3
berg01	7552	7557	4
berg01	7557	7578	3
berg01	7578	7580	2
berg01	7580	7599	3
berg01	7599	7616	2
berg01	7616	7641	1
berg01	7662	7680	1
berg01	7680	7688	2
berg01	7688	7696	3
berg01	7696	7701	4
berg01	7701	7714	5
berg01	7714	7719	6
berg01	7719	7726	7
berg01	7726	7732	8
berg01	7732	7737	9
berg01	7737	7741	8
berg01	7741	7747	9
berg01	7747	7750	10
berg01	7750	7752	11
berg01	7752	7754	10
berg01	7754	7759	9
berg01	7759	7765	10
berg01	7765	7771	11
berg01	7771	7775	9
berg01	7775	7785	10
berg01	7785	7788	11
berg01	7788	7789	10
berg01	7789	7792	9
berg01	7792	7794	10
berg01	7794	7797	9
berg01	7797	7804	10
berg01	7804	7805	11
berg01	7805	7811	10
berg01	7811	7812	11
berg01	7812	7816	10
berg01	7816	7818	9
berg01	7818	7820	10
berg01	7820	7822	9
berg01	7822	7826	10
berg01	7826	7828	11
berg01	7828	7830	12
berg01	7830	7837	11
berg01	7837	7845	12
berg01	7845	7847	13
berg01	7847	7853	12
berg01	7853	7859	13
berg01	7859	7868	12
berg01	7868	7871	13
berg01	7871	7874	12
berg01	7874	7883	13
berg01	7883	7887	12
berg01	7887	7891	13
berg01	7891	7893	14
berg01	7893	7895	13
berg01	7895	7897	14
berg01	7897	7901	13
berg01	7901	7903	11
berg01	7903	7904	10
berg01	7904	7905	11
berg01	7905	7910	10
berg01	7910	7912	11
berg01	7912	7914	10
berg01	7914	7917	11
berg01	7917	7920	12
berg01	7920	7922	11
berg01	7922	7929	12
berg01	7929	7932	13
berg01	7932	7934	14
berg01	7934	7935	13
berg01	7935	7938	12
berg01	7938	7942	13
berg01	7942	7945	14
berg01	7945	7947	15
berg01	7947	7949	14
berg01	7949	7950	15
berg01	7950	7952	16
berg01	7952	7954	17
berg01	7954	7956	16
berg01	7956	7960	17
berg01	7960	7962	18
berg01	7962	7964	17
berg01	7964	7969	18
berg01	7969	7975	17
berg01	7975	7976	18
berg01	7976	7979	17
berg01	7979	7980	16
berg01	7980	7984	17
berg01	7984	7985	16
berg01	7985	7988	17
berg01	7988	7989	16
berg01	7989	7992	15
berg01	7992	7999	16
berg01	7999	8002	17
berg01	8002	8004	16
berg01	8004	8006	14
berg01	8006	8010	15
berg01	8010	8012	16
berg01	8012	8014	15
berg01	8014	8015	16
berg01	8015	8017	15
berg01	8017	8021	16
berg01	8021	8022	18
berg01	8022	8024	19
berg01	8024	8025	18
berg01	8025	8026	17
berg01	8026	8027	16
berg01	8027	8031	15
berg01	8031	8032	17
berg01	8032	8035	18
berg01	8035	8038	19
berg01	8038	8039	18
berg01	8039	8040	17
berg01	8040	8041	16
berg01	8041	8042	17
berg01	8042	8044	18
berg01	8044	8048	19
berg01	8048	8050	20
berg01	8050	8054	21
berg01	8054	8055	22
berg01	8055	8059	21
berg01	8059	8060	22
berg01	8060	8074	21
berg01	8074	8075	20
berg01	8075	8076	19
berg01	8076	8092	18
berg01	8092	8095	17
berg01	8095	8096	15
berg01	8096	8097	14
berg01	8097	8099	13
berg01	8099	8100	12
berg01	8100	8104	11
berg01	8104	8105	10
berg01	8105	8110	11
berg01	8110	8113	10
berg01	8113	8117	9
berg01	8117	8119	8
berg01	8119	8122	7
berg01	8122	8125	8
berg01	8125	8129	7
berg01	8129	8136	6
berg01	8136	8141	7
berg01	8141	8142	8
berg01	8142	8147	7
berg01	8147	8150	6
berg01	8150	8160	7
berg01	8160	8161	8
berg01	8161	8168	9
berg01	8168	8173	10
berg01	8173	8174	11
berg01	8174	8183	12
berg01	8183	8190	11
berg01	8190	8197	12
berg01	8197	8198	11
berg01	8198	8202	10
berg01	8202	8205	11
berg01	8205	8208	12
berg01	8208	8211	13
berg01	8211	8215	12
berg01	8215	8216	13
berg01	8216	8228	12
berg01	8228	8229	13
berg01	8229	8231	12
berg01	8231	8232	11
berg01	8232	8233	10
berg01	8233	8240	11
berg01	8240	8246	12
berg01	8246	8248	13
berg01	8248	8249	12
berg01	8249	8251	11
berg01	8251	8258	12
berg01	8258	8264	13
berg01	8264	8268	12
berg01	8268	8275	13
berg01	8275	8277	12
berg01	8277	8279	11
berg01	8279	8281	12
berg01	8281	8289	11
berg01	8289	8290	12
berg01	8290	8293	11
berg01	8293	8295	12
berg01	8295	8299	11
berg01	8299	8300	10
berg01	8300	8301	11
berg01	8301	8308	12
berg01	8308	8312	11
berg01	8312	8317	10
berg01	8317	8318	11
berg01	8318	8319	9
berg01	8319	8321	10
berg01	8321	8323	9
berg01	8323	8324	10
berg01	8324	8326	9
berg01	8326	8329	10
berg01	8329	8338	11
berg01	8338	8360	12
berg01	8360	8361	13
berg01	8361	8366	12
berg01	8366	8368	13
berg01	8368	8371	12
berg01	8371	8375	13
berg01	8375	8376	12
berg01	8376	8378	11
berg01	8378	8382	10
berg01	8382	8385	9
berg01	8385	8393	10
berg01	8393	8396	11
berg01	8396	8399	10
berg01	8399	8405	8
berg01	8405	8408	7
berg01	8408	8418	6
berg01	8418	8420	7
berg01	8420	8422	6
berg01	8422	8431	7
berg01	8431	8441	6
berg01	8441	8447	5
berg01	8447	8473	4
berg01	8473	8482	3
berg01	8482	8493	2
berg01	8493	8499	1
berg01	8499	8517	2
berg01	8517	8527	3
berg01	8527	8536	4
berg01	8536	8555	3
berg01	8555	8565	4
berg01	8565	8569	3
berg01	8569	8582	4
berg01	8582	8586	5
berg01	8586	8589	4
berg01	8589	8599	5
berg01	8599	8601	6
berg01	8601	8616	5
berg01	8616	8618	6
berg01	8618	8623	5
berg01	8623	8644	6
berg01	8644	8653	5
berg01	8653	8663	4
berg01	8663	8674	3
berg01	8674	8689	2
berg01	8689	8690	1
berg01	8703	8716	1
berg01	8716	8725	2
berg01	8725	8772	3
berg01	8772	8789	2
berg01	8789	8800	1
berg01	8807	8837	1
berg01	8837	8876	2
berg01	8876	8879	3
berg01	8879	8902	2
berg01	8902	8909	1
berg01	8909	8937	2
berg01	8937	8948	1
berg01	8948	8957	2
berg01	8957	8979	3
berg01	8979	8981	4
berg01	8981	8986	3
berg01	8986	9004	4
berg01	9004	9010	5
berg01	9010	9015	6
berg01	9015	9029	5
berg01	9029	9032	6
berg01	9032	9054	5
berg01	9054	9061	4
berg01	9061	9079	3
berg01	9079	9080	2
berg01	9080	9092	1
berg01	9172	9180	1
berg01	9180	9195	2
berg01	9195	9206	3
berg01	9206	9233	4
berg01	9233	9240	3
berg01	9240	9247	2
berg01	9247	9263	3
berg01	9263	9271	2
berg01	9271	9307	1
berg01	9332	9348	1
berg01	9348	9355	2
berg01	9355	9372	3
berg01	9372	9378	4
berg01	9378	9392	5
berg01	9392	9395	4
berg01	9395	9407	5
berg01	9407	9412	6
berg01	9412	9422	7
berg01	9422	9426	6
berg01	9426	9430	7
berg01	9430	9431	6
berg01	9431	9438	7
berg01	9438	9440	8
berg01	9440	9442	7
berg01	9442	9453	8
berg01	9453	9460	7
berg01	9460	9465	8
berg01	9465	9478	7
berg01	9478	9482	6
berg01	9482	9492	5
berg01	9492	9498	6
berg01	9498	9500	5
berg01	9500	9507	4
berg01	9507	9513	5
berg01	9513	9517	4
berg01	9517	9532	3
berg01	9532	9537	4
berg01	9537	9567	5
berg01	9567	9573	4
berg01	9573	9582	5
berg01	9582	9596	4
berg01	9596	9606	3
berg01	9606	9607	4
berg01	9607	9612	3
berg01	9612	9630	2
berg01	9630	9639	3
berg01	9639	9681	2
berg01	9681	9693	1
berg01	9736	9767	1
berg01	9767	9807	2
berg01	9807	9813	1
berg01	9813	9819	2
berg01	9819	9824	3
berg01	9824	9829	4
berg01	9829	9831	5
berg01	9831	9836	6
berg01	9836	9837	7
berg01	9837	9845	6
berg01	9845	9852	7
berg01	9852	9860	8
berg01	9860	9875	9
berg01	9875	9884	10
berg01	9884	9887	11
berg01	9887	9888	12
berg01	9888	9889	11
berg01	9889	9892	10
berg01	9892	9895	11
berg01	9895	9901	12
berg01	9901	9902	13
berg01	9902	9904	12
berg01	9904	9906	11
berg01	9906	9916	12
berg01	9916	9920	13
berg01	9920	9923	12
berg01	9923	9925	13
berg01	9925	9928	12
berg01	9928	9934	13
berg01	9934	9935	14
berg01	9935	9942	13
berg01	9942	9947	14
berg01	9947	9950	15
berg01	9950	9954	14
berg01	9954	9956	13
berg01	9956	9960	14
berg01	9960	9962	13
berg01	9962	9965	12
berg01	9965	9969	13
berg01	9969	9970	14
berg01	9970	9974	15
berg01	9974	9976	14
berg01	9976	9977	13
berg01	9977	9980	14
berg01	9980	9981	15
berg01	9981	9988	14
berg01	9988	9993	13
berg01	9993	9998	14
berg01	9998	9999	13
berg01	9999	10000	14
berg01	10000	10012	13
berg01	10012	10014	14
berg01	10014	10017	13
berg01	10017	10021	12
berg01	10021	10025	13
berg01	10025	10027	14
berg01	10027	10031	15
berg01	10031	10033	14
berg01	10033	10039	15
berg01	10039	10040	16
berg01	10040	10050	15
berg01	10050	10055	14
berg01	10055	10057	13
berg01	10057	10061	14
berg01	10061	10066	13
berg01	10066	10067	14
berg01	10067	10071	13
berg01	10071	10072	14
berg01	10072	10078	13
berg01	10078	10080	14
berg01	10080	10087	13
berg01	10087	10092	12
berg01	10092	10096	13
berg01	10096	10099	12
berg01	10099	10101	13
berg01	10101	10102	12
berg01	10102	10104	11
berg01	10104	10108	10
berg01	10108	10114	9
berg01	10114	10115	8
berg01	10115	10120	9
berg01	10120	10121	10
berg01	10121	10126	11
berg01	10126	10130	12
berg01	10130	10132	13
berg01	10132	10133	12
berg01	10133	10135	11
berg01	10135	10148	12
berg01	10148	10149	13
berg01	10149	10150	14
berg01	10150	10151	13
berg01	10151	10154	14
berg01	10154	10162	15
berg01	10162	10164	16
berg01	10164	10166	15
berg01	10166	10169	16
berg01	10169	10170	15
berg01	10170	10172	14
berg01	10172	10178	13
berg01	10178	10183	14
berg01	10183	10188	15
berg01	10188	10190	16
berg01	10190	10196	14
berg01	10196	10200	13
berg01	10200	10203	12
berg01	10203	10210	13
berg01	10210	10212	12
berg01	10212	10214	11
berg01	10214	10215	12
berg01	10215	10218	11
berg01	10218	10221	12
berg01	10221	10222	11
berg01	10222	10223	10
berg01	10223	10227	9
berg01	10227	10235	10
berg01	10235	10238	11
berg01	10238	10245	10
berg01	10245	10250	11
berg01	10250	10253	12
berg01	10253	10263	10
berg01	10263	10264	9
berg01	10264	10268	10
berg01	10268	10270	11
berg01	10270	10276	10
berg01	10276	10277	9
berg01	10277	10280	10
berg01	10280	10289	11
berg01	10289	10291	10
berg01	10291	10302	9
berg01	10302	10312	8
berg01	10312	10315	7
berg01	10315	10320	8
berg01	10320	10332	7
berg01	10332	10334	8
berg01	10334	10341	9
berg01	10341	10343	10
berg01	10343	10345	9
berg01	10345	10347	10
berg01	10347	10354	11
berg01	10354	10355	12
berg01	10355	10356	11
berg01	10356	10362	12
berg01	10362	10365	13
berg01	10365	10373	14
berg01	10373	10374	15
berg01	10374	10377	16
berg01	10377	10380	17
berg01	10380	10381	18
berg01	10381	10382	17
berg01	10382	10384	18
berg01	10384	10387	19
berg01	10387	10390	20
berg01	10390	10393	19
berg01	10393	10394	20
berg01	10394	10400	19
berg01	10400	10404	20
berg01	10404	10406	19
berg01	10406	10407	18
berg01	10407	10410	17
berg01	10410	10413	18
berg01	10413	10414	17
berg01	10414	10417	18
berg01	10417	10422	17
berg01	10422	10423	16
berg01	10423	10428	15
berg01	10428	10429	16
berg01	10429	10432	15
berg01	10432	10437	16
berg01	10437	10438	15
berg01	10438	10439	16
berg01	10439	10440	15
berg01	10440	10442	14
berg01	10442	10447	15
berg01	10447	10448	14
berg01	10448	10450	15
berg01	10450	10451	16
berg01	10451	10452	15
berg01	10452	10453	14
berg01	10453	10455	13
berg01	10455	10458	12
berg01	10458	10459	13
berg01	10459	10467	14
berg01	10467	10468	15
berg01	10468	10472	14
berg01	10472	10480	13
berg01	10480	10483	12
berg01	10483	10484	13
berg01	10484	10489	12
berg01	10489	10496	13
berg01	10496	10499	12
berg01	10499	10507	13
berg01	10507	10508	12
berg01	10508	10509	13
berg01	10509	10513	12
berg01	10513	10519	13
berg01	10519	10520	14
berg01	10520	10521	13
berg01	10521	10525	12
berg01	10525	10526	11
berg01	10526	10530	12
berg01	10530	10532	13
berg01	10532	10533	14
berg01	10533	10534	13
berg01	10534	10536	12
berg01	10536	10539	13
berg01	10539	10542	14
berg01	10542	10546	13
berg01	10546	10550	14
berg01	10550	10554	15
berg01	10554	10560	16
berg01	10560	10563	15
berg01	10563	10564	16
berg01	10564	10574	15
berg01	10574	10577	14
berg01	10577	10581	15
berg01	10581	10588	14
berg01	10588	10590	13
berg01	10590	10592	14
berg01	10592	10594	13
berg01	10594	10600	12
berg01	10600	10601	11
berg01	10601	10607	10
berg01	10607	10611	9
berg01	10611	10614	8
berg01	10614	10616	7
berg01	10616	10621	8
berg01	10621	10622	7
berg01	10622	10625	8
berg01	10625	10627	7
berg01	10627	10630	5
berg01	10630	10633	6
berg01	10633	10634	5
berg01	10634	10637	6
berg01	10637	10644	7
berg01	10644	10660	8
berg01	10660	10663	9
berg01	10663	10664	10
berg01	10664	10667	9
berg01	10667	10677	10
berg01	10677	10681	11
berg01	10681	10687	12
berg01	10687	10688	13
berg01	10688	10692	12
berg01	10692	10697	13
berg01	10697	10700	12
berg01	10700	10704	11
berg01	10704	10708	12
berg01	10708	10710	11
berg01	10710	10729	10
berg01	10729	10735	11
berg01	10735	10742	10
berg01	10742	10745	9
berg01	10745	10755	10
berg01	10755	10758	9
berg01	10758	10762	8
berg01	10762	10769	7
berg01	10769	10780	6
berg01	10780	10781	5
berg01	10781	10783	6
berg01	10783	10806	5
berg01	10806	10807	4
berg01	10807	10808	3
berg01	10808	10813	4
berg01	10813	10818	3
berg01	10818	10825	4
berg01	10825	10831	5
berg01	10831	10833	6
berg01	10833	10836	7
berg01	10836	10841	8
berg01	10841	10848	9
berg01	10848	10858	8
berg01	10858	10878	7
berg01	10878	10893	6
berg01	10893	10895	5
berg01	10895	10901	4
berg01	10901	10902	5
berg01	10902	10904	4
berg01	10904	10905	3
berg01	10905	10909	2
berg01	10909	10912	1
berg01	10912	10915	2
berg01	10915	10920	3
berg01	10920	10925	4
berg01	10925	10931	5
berg01	10931	10935	6
berg01	10935	10936	7
berg01	10936	10938	8
berg01	10938	10941	9
berg01	10941	10947	11
berg01	10947	10955	12
berg01	10955	10959	13
berg01	10959	10972	14
berg01	10972	10976	15
berg01	10976	10977	14
berg01	10977	10979	15
berg01	10979	10982	14
berg01	10982	10983	15
berg01	10983	10987	16
berg01	10987	10988	17
berg01	10988	10989	18
berg01	10989	10990	19
berg01	10990	10991	18
berg01	10991	10993	17
berg01	10993	10998	18
berg01	10998	10999	19
berg01	10999	11001	18
berg01	11001	11003	16
berg01	11003	11005	17
berg01	11005	11010	16
berg01	11010	11014	17
berg01	11014	11015	16
berg01	11015	11022	15
berg01	11022	11023	14
berg01	11023	11030	15
berg01	11030	11034	14
berg01	11034	11045	13
berg01	11045	11052	12
berg01	11052	11055	11
berg01	11055	11057	10
berg01	11057	11058	11
berg01	11058	11062	10
berg01	11062	11066	8
berg01	11066	11068	7
berg01	11068	11075	6
berg01	11075	11076	4
berg01	11076	11080	5
berg01	11080	11084	4
berg01	11084	11090	5
berg01	11090	11093	6
berg01	11093	11097	7
berg01	11097	11098	8
berg01	11098	11100	7
berg01	11100	11104	8
berg01	11104	11109	9
berg01	11109	11113	8
berg01	11113	11119	9
berg01	11119	11126	10
berg01	11126	11131	9
berg01	11131	11138	10
berg01	11138	11148	11
berg01	11148	11149	12
berg01	11149	11162	11
berg01	11162	11167	10
berg01	11167	11170	9
berg01	11170	11171	8
berg01	11171	11172	9
berg01	11172	11176	8
berg01	11176	11178	7
berg01	11178	11194	6
berg01	11194	11201	5
berg01	11201	11206	6
berg01	11206	11212	5
berg01	11212	11214	4
berg01	11214	11222	3
berg01	11222	11223	4
berg01	11223	11246	3
berg01	11246	11268	2
berg01	11268	11289	1
berg01	11337	11373	1
berg01	11373	11407	2
berg01	11407	11408	1
berg01	11408	11423	2
berg01	11423	11446	3
berg01	11446	11467	2
berg01	11467	11498	3
berg01	11498	11519	2
berg01	11519	11536	3
berg01	11536	11542	4
berg01	11542	11556	3
berg01	11556	11569	2
berg01	11569	11591	3
berg01	11591	11600	2
berg01	11600	11606	3
berg01	11606	11611	2
berg01	11611	11620	3
berg01	11620	11640	4
berg01	11640	11644	5
berg01	11644	11660	4
berg01	11660	11675	5
berg01	11675	11676	4
berg01	11676	11680	5
berg01	11680	11688	4
berg01	11688	11690	3
berg01	11690	11696	4
berg01	11696	11706	5
berg01	11706	11727	4
berg01	11727	11732	5
berg01	11732	11742	4
berg01	11742	11751	5
berg01	11751	11760	4
berg01	11760	11761	3
berg01	11761	11766	2
berg01	11766	11780	3
berg01	11780	11793	4
berg01	11793	11794	3
berg01	11794	11796	4
berg01	11796	11811	5
berg01	11811	11817	6
berg01	11817	11820	5
berg01	11820	11834	6
berg01	11834	11839	7
berg01	11839	11846	6
berg01	11846	11864	7
berg01	11864	11869	8
berg01	11869	11871	7
berg01	11871	11874	6
berg01	11874	11878	5
berg01	11878	11895	6
berg01	11895	11905	5
berg01	11905	11921	6
berg01	11921	11924	5
berg01	11924	11928	3
berg01	11928	11942	4
berg01	11942	11951	5
berg01	11951	11959	4
berg01	11959	11968	5
berg01	11968	11969	6
berg01	11969	11971	5
berg01	11971	11990	4
berg01	11990	11999	3
berg01	11999	12013	4
berg01	12013	12016	5
berg01	12016	12029	4
berg01	12029	12031	3
berg01	12031	12036	2
berg01	12036	12068	3
berg01	12068	12076	2
berg01	12076	12079	3
berg01	12079	12097	2
berg01	12097	12110	3
berg01	12110	12111	4
berg01	12111	12130	3
berg01	12130	12136	4
berg01	12136	12172	3
berg01	12172	12185	2
berg01	12185	12195	1
berg01	12260	12320	1
berg01	12320	12335	2
berg01	12335	12366	1
berg01	12366	12380	2
berg01	12380	12439	1
berg01	12467	12522	1
berg01	12522	12540	2
berg01	12540	12560	1
berg01	12560	12581	2
berg01	12581	12591	3
berg01	12591	12601	4
berg01	12601	12608	5
berg01	12608	12624	6
berg01	12624	12635	7
berg01	12635	12646	6
berg01	12646	12655	5
berg01	12655	12661	4
berg01	12661	12666	3
berg01	12666	12681	2
berg01	12681	12690	1
berg01	12749	12777	1
berg01	12777	12822	2
berg01	12822	12851	1
berg01	12851	12852	2
berg01	12852	12896	1
berg01	12896	12902	2
berg01	12902	12918	3
berg01	12918	12923	4
berg01	12923	12950	3
berg01	12950	12971	4
berg01	12971	12972	3
berg01	12972	12986	2
berg01	12986	12988	3
berg01	12988	12991	2
berg01	12991	13004	3
berg01	13004	13014	4
berg01	13014	13015	5
berg01	13015	13031	4
berg01	13031	13066	5
berg01	13066	13077	4
berg01	13077	13079	5
berg01	13079	13083	4
berg01	13083	13106	3
berg01	13106	13129	2
berg01	13129	13149	1
berg01	13197	13224	1
berg01	13224	13235	2
berg01	13235	13245	3
berg01	13245	13266	4
berg01	13266	13269	5
berg01	13269	13294	4
berg01	13294	13299	5
berg01	13299	13304	4
berg01	13304	13306	5
berg01	13306	13317	4
berg01	13317	13331	3
berg01	13331	13332	4
berg01	13332	13349	3
berg01	13349	13360	4
berg01	13360	13367	3
berg01	13367	13379	4
berg01	13379	13382	3
berg01	13382	13394	4
berg01	13394	13403	5
berg01	13403	13405	6
berg01	13405	13410	5
berg01	13410	13420	6
berg01	13420	13424	7
berg01	13424	13431	6
berg01	13431	13439	5
berg01	13439	13454	6
berg01	13454	13456	5
berg01	13456	13457	6
berg01	13457	13466	5
berg01	13466	13469	6
berg01	13469	13471	5
berg01	13471	13472	4
berg01	13472	13487	5
berg01	13487	13493	6
berg01	13493	13506	5
berg01	13506	13514	6
berg01	13514	13526	5
berg01	13526	13529	6
berg01	13529	13539	5
berg01	13539	13540	6
berg01	13540	13541	5
berg01	13541	13550	4
berg01	13550	13554	3
berg01	13554	13568	4
berg01	13568	13580	3
berg01	13580	13587	4
berg01	13587	13601	5
berg01	13601	13604	4
berg01	13604	13606	3
berg01	13606	13619	4
berg01	13619	13627	3
berg01	13627	13651	4
berg01	13651	13655	5
berg01	13655	13660	4
berg01	13660	13664	3
berg01	13664	13670	4
berg01	13670	13676	5
berg01	13676	13682	6
berg01	13682	13685	7
berg01	13685	13695	8
berg01	13695	13697	9
berg01	13697	13702	8
berg01	13702	13708	9
berg01	13708	13709	10
berg01	13709	13711	11
berg01	13711	13712	12
berg01	13712	13713	11
berg01	13713	13719	12
berg01	13719	13726	13
berg01	13726	13729	14
berg01	13729	13732	13
berg01	13732	13738	14
berg01	13738	13742	13
berg01	13742	13747	12
berg01	13747	13750	13
berg01	13750	13756	12
berg01	13756	13757	13
berg01	13757	13760	12
berg01	13760	13773	13
berg01	13773	13782	14
berg01	13782	13783	13
berg01	13783	13786	12
berg01	13786	13789	11
berg01	13789	13791	10
berg01	13791	13796	11
berg01	13796	13798	12
berg01	13798	13805	11
berg01	13805	13807	12
berg01	13807	13810	11
berg01	13810	13816	12
berg01	13816	13817	11
berg01	13817	13822	10
berg01	13822	13831	9
berg01	13831	13835	10
berg01	13835	13852	8
berg01	13852	13855	7
berg01	13855	13857	8
berg01	13857	13866	7
berg01	13866	13867	6
berg01	13867	13875	7
berg01	13875	13878	8
berg01	13878	13882	7
berg01	13882	13883	8
berg01	13883	13888	7
berg01	13888	13894	8
berg01	13894	13898	9
berg01	13898	13906	10
berg01	13906	13911	9
berg01	13911	13916	8
berg01	13916	13929	9
berg01	13929	13935	8
berg01	13935	13937	9
berg01	13937	13943	8
berg01	13943	13950	7
berg01	13950	13957	6
berg01	13957	13958	5
berg01	13958	13963	6
berg01	13963	13968	5
berg01	13968	13973	4
berg01	13973	13976	3
berg01	13976	13981	2
berg01	13981	13992	3
berg01	13992	14000	4
berg01	14000	14008	5
berg01	14008	14011	4
berg01	14011	14033	5
berg01	14033	14034	4
berg01	14034	14052	5
berg01	14052	14055	6
berg01	14055	14060	5
berg01	14060	14062	4
berg01	14062	14067	5
berg01	14067	14072	4
berg01	14072	14086	5
berg01	14086	14089	4
berg01	14089	14097	6
berg01	14097	14104	7
berg01	14104	14108	8
berg01	14108	14109	9
berg01	14109	14110	8
berg01	14110	14117	9
berg01	14117	14119	8
berg01	14119	14120	9
berg01	14120	14123	10
berg01	14123	14130	11
berg01	14130	14133	10
berg01	14133	14140	11
berg01	14140	14145	12
berg01	14145	14161	11
berg01	14161	14163	10
berg01	14163	14164	11
berg01	14164	14171	10
berg01	14171	14172	9
berg01	14172	14176	10
berg01	14176	14177	11
berg01	14177	14178	10
berg01	14178	14181	11
berg01	14181	14185	10
berg01	14185	14194	9
berg01	14194	14208	7
berg01	14208	14211	6
berg01	14211	14236	5
berg01	14236	14244	4
berg01	14244	14251	3
berg01	14251	14256	1
berg01	14256	14263	2
berg01	14263	14268	3
berg01	14268	14277	2
berg01	14277	14292	3
berg01	14292	14299	5
berg01	14299	14308	6
berg01	14308	14320	7
berg01	14320	14329	8
berg01	14329	14332	7
berg01	14332	14338	8
berg01	14338	14343	7
berg01	14343	14352	8
berg01	14352	14357	7
berg01	14357	14363	8
berg01	14363	14367	7
berg01	14367	14371	6
berg01	14371	14374	7
berg01	14374	14380	6
berg01	14380	14383	5
berg01	14383	14390	6
berg01	14390	14391	5
berg01	14391	14400	6
berg01	14400	14402	5
berg01	14402	14404	6
berg01	14404	14406	7
berg01	14406	14411	6
berg01	14411	14420	7
berg01	14420	14424	8
berg01	14424	14429	9
berg01	14429	14432	10
berg01	14432	14435	9
berg01	14435	14440	10
berg01	14440	14444	9
berg01	14444	14447	8
berg01	14447	14450	9
berg01	14450	14455	10
berg01	14455	14460	11
berg01	14460	14462	12
berg01	14462	14477	11
berg01	14477	14479	10
berg01	14479	14485	9
berg01	14485	14486	10
berg01	14486	14487	9
berg01	14487	14488	8
berg01	14488	14498	9
berg01	14498	14502	10
berg01	14502	14507	9
berg01	14507	14510	10
berg01	14510	14512	9
berg01	14512	14518	10
berg01	14518	14519	9
berg01	14519	14526	8
berg01	14526	14530	9
berg01	14530	14535	8
berg01	14535	14544	7
berg01	14544	14559	8
berg01	14559	14560	7
berg01	14560	14563	8
berg01	14563	14570	6
berg01	14570	14573	5
berg01	14573	14577	6
berg01	14577	14581	4
berg01	14581	14586	5
berg01	14586	14594	6
berg01	14594	14601	7
berg01	14601	14605	6
berg01	14605	14616	7
berg01	14616	14625	6
berg01	14625	14629	7
berg01	14629	14637	8
berg01	14637	14649	7
berg01	14649	14650	8
berg01	14650	14653	9
berg01	14653	14654	8
berg01	14654	14659	9
berg01	14659	14661	10
berg01	14661	14669	9
berg01	14669	14680	8
berg01	14680	14681	7
berg01	14681	14689	8
berg01	14689	14690	7
berg01	14690	14697	6
berg01	14697	14710	7
berg01	14710	14714	6
berg01	14714	14721	5
berg01	14721	14724	6
berg01	14724	14725	7
berg01	14725	14729	6
berg01	14729	14732	5
berg01	14732	14742	6
berg01	14742	14753	7
berg01	14753	14756	8
berg01	14756	14772	7
berg01	14772	14776	6
berg01	14776	14783	7
berg01	14783	14787	8
berg01	14787	14794	7
berg01	14794	14795	6
berg01	14795	14796	7
berg01	14796	14807	6
berg01	14807	14817	5
berg01	14817	14821	4
berg01	14821	14825	5
berg01	14825	14836	4
berg01	14836	14851	5
berg01	14851	14858	4
berg01	14858	14882	3
berg01	14882	14910	2
berg01	14910	14917	1
berg01	14917	14925	2
berg01	14925	14934	3
berg01	14934	14944	4
berg01	14944	14945	5
berg01	14945	14950	4
berg01	14950	14955	5
berg01	14955	14964	6
berg01	14964	14986	7
berg01	14986	14987	8
berg01	14987	14996	7
berg01	14996	14998	6
berg01	14998	15004	7
berg01	15004	15017	8
berg01	15017	15019	9
berg01	15019	15024	8
berg01	15024	15025	9
berg01	15025	15027	8
berg01	15027	15030	9
berg01	15030	15049	8
berg01	15049	15052	9
berg01	15052	15057	10
berg01	15057	15060	9
berg01	15060	15069	10
berg01	15069	15073	11
berg01	15073	15075	10
berg01	15075	15078	11
berg01	15078	15079	12
berg01	15079	15081	10
berg01	15081	15083	11
berg01	15083	15092	12
berg01	15092	15094	11
berg01	15094	15098	12
berg01	15098	15099	13
berg01	15099	15102	12
berg01	15102	15104	11
berg01	15104	15113	12
berg01	15113	15120	11
berg01	15120	15124	12
berg01	15124	15126	10
berg01	15126	15141	9
berg01	15141	15144	8
berg01	15144	15153	7
berg01	15153	15154	6
berg01	15154	15156	5
berg01	15156	15160	4
berg01	15160	15166	5
berg01	15166	15169	6
berg01	15169	15173	5
berg01	15173	15178	4
berg01	15178	15185	3
berg01	15185	15187	4
berg01	15187	15195	5
berg01	15195	15206	4
berg01	15206	15212	5
berg01	15212	15227	6
berg01	15227	15231	7
berg01	15231	15234	8
berg01	15234	15241	7
berg01	15241	15250	6
berg01	15250	15259	7
berg01	15259	15262	6
berg01	15262	15264	5
berg01	15264	15270	6
berg01	15270	15275	7
berg01	15275	15277	6
berg01	15277	15278	7
berg01	15278	15289	6
berg01	15289	15292	7
berg01	15292	15301	8
berg01	15301	15302	7
berg01	15302	15306	8
berg01	15306	15312	7
berg01	15312	15322	8
berg01	15322	15323	9
berg01	15323	15326	8
berg01	15326	15327	9
berg01	15327	15331	10
berg01	15331	15339	9
berg01	15339	15340	8
berg01	15340	15346	9
berg01	15346	15360	10
berg01	15360	15364	9
berg01	15364	15370	8
berg01	15370	15377	9
berg01	15377	15387	8
berg01	15387	15391	7
berg01	15391	15392	6
berg01	15392	15394	5
berg01	15394	15401	6
berg01	15401	15411	5
berg01	15411	15413	4
berg01	15413	15415	3
berg01	15415	15423	2
berg01	15423	15435	3
berg01	15435	15450	2
berg01	15450	15455	3
berg01	15455	15464	2
berg01	15464	15468	3
berg01	15468	15479	4
berg01	15479	15485	5
berg01	15485	15487	6
berg01	15487	15497	7
berg01	15497	15498	6
berg01	15498	15512	7
berg01	15512	15517	8
berg01	15517	15552	9
berg01	15552	15559	8
berg01	15559	15560	9
berg01	15560	15562	8
berg01	15562	15566	7
berg01	15566	15573	8
berg01	15573	15586	7
berg01	15586	15587	8
berg01	15587	15589	7
berg01	15589	15592	6
berg01	15592	15612	5
berg01	15612	15618	4
berg01	15618	15625	3
berg01	15625	15631	4
berg01	15631	15638	3
berg01	15638	15650	2
berg01	15650	15654	3
berg01	15654	15655	4
berg01	15655	15658	3
berg01	15658	15674	4
berg01	15674	15692	5
berg01	15692	15695	6
berg01	15695	15717	5
berg01	15717	15723	6
berg01	15723	15733	5
berg01	15733	15737	4
berg01	15737	15744	3
berg01	15744	15766	4
berg01	15766	15769	3
berg01	15769	15779	4
berg01	15779	15785	3
berg01	15785	15786	4
berg01	15786	15799	3
berg01	15799	15818	4
berg01	15818	15831	3
berg01	15831	15844	4
berg01	15844	15847	3
berg01	15847	15854	2
berg01	15854	15864	3
berg01	15864	15882	2
berg01	15882	15891	3
berg01	15891	15904	2
berg01	15904	15916	3
berg01	15916	15918	4
berg01	15918	15933	3
berg01	15933	15950	4
berg01	15950	15957	5
berg01	15957	15961	4
berg01	15961	15979	5
berg01	15979	15988	4
berg01	15988	16008	3
berg01	16008	16022	2
berg01	16022	16032	1
berg01	16093	16131	1
berg01	16131	16156	2
berg01	16156	16203	1
berg01	16210	16262	1
berg01	16262	16277	2
berg01	16277	16317	1
berg01	16317	16328	2
berg01	16328	16337	3
berg01	16337	16359	2
berg01	16359	16367	3
berg01	16367	16370	4
berg01	16370	16392	5
berg01	16392	16399	4
berg01	16399	16402	5
berg01	16402	16404	4
berg01	16404	16405	5
berg01	16405	16408	6
berg01	16408	16415	7
berg01	16415	16424	8
berg01	16424	16430	9
berg01	16430	16432	8
berg01	16432	16434	9
berg01	16434	16439	8
berg01	16439	16447	7
berg01	16447	16450	8
berg01	16450	16460	9
berg01	16460	16464	10
berg01	16464	16474	11
berg01	16474	16476	10
berg01	16476	16483	9
berg01	16483	16488	8
berg01	16488	16490	7
berg01	16490	16499	8
berg01	16499	16504	7
berg01	16504	16505	8
berg01	16505	16511	7
berg01	16511	16521	8
berg01	16521	16525	7
berg01	16525	16538	6
berg01	16538	16552	5
berg01	16552	16565	4
berg01	16565	16571	3
berg01	16571	16586	2
berg01	16586	16590	1
berg01	16590	16602	2
berg01	16602	16603	3
berg01	16603	16617	2
berg01	16617	16658	3
berg01	16658	16662	4
berg01	16662	16667	3
berg01	16667	16675	4
berg01	16675	16681	3
berg01	16681	16689	4
berg01	16689	16703	3
berg01	16703	16720	4
berg01	16720	16723	5
berg01	16723	16742	4
berg01	16742	16755	3
berg01	16755	16756	4
berg01	16756	16769	3
berg01	16769	16778	4
berg01	16778	16788	3
berg01	16788	16795	4
berg01	16795	16809	3
berg01	16809	16815	4
berg01	16815	16835	3
berg01	16835	16841	4
berg01	16841	16855	3
berg01	16855	16861	4
berg01	16861	16876	3
berg01	16876	16880	2
berg01	16880	16901	3
berg01	16901	16929	2
berg01	16929	16940	1
berg01	16958	16975	1
berg01	16975	16996	2
berg01	16996	17002	3
berg01	17002	17012	4
berg01	17012	17021	5
berg01	17021	17024	6
berg01	17024	17029	7
berg01	17029	17032	6
berg01	17032	17037	7
berg01	17037	17048	8
berg01	17048	17049	7
berg01	17049	17059	8
berg01	17059	17071	9
berg01	17071	17072	8
berg01	17072	17076	9
berg01	17076	17082	10
berg01	17082	17085	11
berg01	17085	17087	12
berg01	17087	17089	11
berg01	17089	17096	12
berg01	17096	17099	10
berg01	17099	17103	11
berg01	17103	17106	12
berg01	17106	17107	13
berg01	17107	17112	12
berg01	17112	17134	11
berg01	17134	17140	10
berg01	17140	17141	11
berg01	17141	17146	10
berg01	17146	17147	11
berg01	17147	17151	10
berg01	17151	17154	9
berg01	17154	17157	8
berg01	17157	17160	7
berg01	17160	17162	8
berg01	17162	17169	7
berg01	17169	17172	8
berg01	17172	17176	7
berg01	17176	17179	6
berg01	17179	17188	5
berg01	17188	17198	6
berg01	17198	17204	5
berg01	17204	17211	6
berg01	17211	17212	5
berg01	17212	17217	6
berg01	17217	17220	7
berg01	17220	17233	6
berg01	17233	17237	5
berg01	17237	17240	6
berg01	17240	17248	5
berg01	17248	17253	6
berg01	17253	17257	7
berg01	17257	17263	8
berg01	17263	17274	7
berg01	17274	17276	8
berg01	17276	17279	7
berg01	17279	17282	6
berg01	17282	17288	5
berg01	17288	17291	6
berg01	17291	17295	7
berg01	17295	17303	8
berg01	17303	17312	9
berg01	17312	17314	8
berg01	17314	17323	9
berg01	17323	17325	8
berg01	17325	17332	7
berg01	17332	17335	6
berg01	17335	17342	5
berg01	17342	17361	6
berg01	17361	17363	5
berg01	17363	17372	4
berg01	17372	17378	5
berg01	17378	17384	4
berg01	17384	17388	5
berg01	17388	17392	4
berg01	17392	17403	5
berg01	17403	17423	4
berg01	17423	17424	3
berg01	17424	17451	4
berg01	17451	17454	5
berg01	17454	17459	4
berg01	17459	17466	3
berg01	17466	17475	4
berg01	17475	17478	5
berg01	17478	17483	6
berg01	17483	17485	7
berg01	17485	17493	8
berg01	17493	17497	9
berg01	17497	17500	8
berg01	17500	17504	9
berg01	17504	17509	8
berg01	17509	17519	9
berg01	17519	17526	10
berg01	17526	17533	9
berg01	17533	17539	10
berg01	17539	17541	9
berg01	17541	17545	8
berg01	17545	17550	9
berg01	17550	17551	8
berg01	17551	17553	7
berg01	17553	17558	8
berg01	17558	17560	9
berg01	17560	17562	8
berg01	17562	17563	7
berg01	17563	17577	8
berg01	17577	17581	9
berg01	17581	17583	10
berg01	17583	17584	11
berg01	17584	17590	10
berg01	17590	17593	9
berg01	17593	17596	10
berg01	17596	17603	11
berg01	17603	17607	12
berg01	17607	17608	13
berg01	17608	17615	12
berg01	17615	17620	13
berg01	17620	17622	12
berg01	17622	17628	11
berg01	17628	17629	10
berg01	17629	17638	11
berg01	17638	17643	10
berg01	17643	17648	9
berg01	17648	17652	10
berg01	17652	17653	9
berg01	17653	17658	8
berg01	17658	17659	7
berg01	17659	17668	8
berg01	17668	17678	7
berg01	17678	17682	6
berg01	17682	17685	5
berg01	17685	17688	4
berg01	17688	17704	5
berg01	17704	17712	4
berg01	17712	17720	5
berg01	17720	17721	4
berg01	17721	17725	5
berg01	17725	17731	4
berg01	17731	17734	5
berg01	17734	17751	4
berg01	17751	17756	3
berg01	17756	17761	4
berg01	17761	17766	5
berg01	17766	17779	6
berg01	17779	17781	7
berg01	17781	17783	9
berg01	17783	17787	10
berg01	17787	17796	9
berg01	17796	17803	7
berg01	17803	17812	8
berg01	17812	17822	9
berg01	17822	17829	10
berg01	17829	17835	9
berg01	17835	17836	10
berg01	17836	17839	9
berg01	17839	17846	8
berg01	17846	17849	7
berg01	17849	17873	5
berg01	17873	17879	4
berg01	17879	17884	5
berg01	17884	17897	4
berg01	17897	17910	3
berg01	17910	17923	2
berg01	17923	17930	1
berg01	17930	17951	2
berg01	17951	17953	1
berg01	17953	17980	2
berg01	17980	18003	3
berg01	18003	18005	4
berg01	18005	18045	3
berg01	18045	18063	2
berg01	18063	18075	3
berg01	18075	18081	2
berg01	18081	18089	3
berg01	18089	18099	2
berg01	18099	18136	3
berg01	18136	18150	2
berg01	18150	18166	1
berg01	18242	18271	1
berg01	18271	18315	2
berg01	18315	18327	1
berg01	18327	18346	2
berg01	18346	18388	1
berg01	18388	18391	2
berg01	18391	18456	1
berg01	18456	18463	2
berg01	18463	18527	1
berg01	18535	18568	1
berg01	18568	18610	2
berg01	18610	18618	1
berg01	18618	18636	2
berg01	18636	18653	1
berg01	18653	18681	2
berg01	18681	18693	3
berg01	18693	18728	2
berg01	18728	18755	1
berg01	18843	18846	1
berg01	18846	18887	2
berg01	18887	18912	3
berg01	18912	18916	4
berg01	18916	18918	3
berg01	18918	18926	2
berg01	18926	18938	3
berg01	18938	18948	4
berg01	18948	18956	5
berg01	18956	18962	6
berg01	18962	18967	5
berg01	18967	18985	6
berg01	18985	18987	7
berg01	18987	18998	6
berg01	18998	19010	5
berg01	19010	19013	4
berg01	19013	19017	5
berg01	19017	19022	4
berg01	19022	19027	5
berg01	19027	19028	4
berg01	19028	19036	3
berg01	19036	19060	4
berg01	19060	19065	3
berg01	19065	19072	4
berg01	19072	19097	5
berg01	19097	19098	4
berg01	19098	19115	3
berg01	19115	19117	4
berg01	19117	19126	5
berg01	19126	19144	4
berg01	19144	19145	5
berg01	19145	19151	4
berg01	19151	19167	3
berg01	19167	19190	4
berg01	19190	19192	3
berg01	19192	19194	2
berg01	19194	19206	3
berg01	19206	19210	2
berg01	19210	19240	3
berg01	19240	19242	4
berg01	19242	19252	3
berg01	19252	19267	4
berg01	19267	19273	3
berg01	19273	19275	4
berg01	19275	19281	5
berg01	19281	19292	4
berg01	19292	19304	5
berg01	19304	19312	6
berg01	19312	19322	5
berg01	19322	19327	6
berg01	19327	19330	5
berg01	19330	19339	6
berg01	19339	19348	5
berg01	19348	19349	4
berg01	19349	19366	5
berg01	19366	19377	4
berg01	19377	19379	3
berg01	19379	19390	4
berg01	19390	19392	5
berg01	19392	19402	4
berg01	19402	19404	3
berg01	19404	19419	4
berg01	19419	19420	5
berg01	19420	19424	4
berg01	19424	19434	5
berg01	19434	19449	6
berg01	19449	19452	5
berg01	19452	19462	6
berg01	19462	19465	7
berg01	19465	19478	6
berg01	19478	19493	5
berg01	19493	19496	4
berg01	19496	19506	3
berg01	19506	19514	2
berg01	19514	19537	1
berg01	19545	19560	1
berg01	19560	19565	2
berg01	19565	19572	3
berg01	19572	19577	4
berg01	19577	19593	5
berg01	19593	19597	6
berg01	19597	19603	7
berg01	19603	19607	8
berg01	19607	19620	7
berg01	19620	19625	8
berg01	19625	19630	7
berg01	19630	19634	8
berg01	19634	19645	7
berg01	19645	19655	6
berg01	19655	19657	7
berg01	19657	19661	8
berg01	19661	19664	9
berg01	19664	19665	8
berg01	19665	19669	9
berg01	19669	19676	8
berg01	19676	19678	9
berg01	19678	19681	8
berg01	19681	19683	7
berg01	19683	19690	8
berg01	19690	19697	9
berg01	19697	19699	10
berg01	19699	19730	9
berg01	19730	19732	8
berg01	19732	19733	7
berg01	19733	19735	6
berg01	19735	19737	5
berg01	19737	19758	6
berg01	19758	19764	5
berg01	19764	19765	6
berg01	19765	19772	5
berg01	19772	19778	4
berg01	19778	19782	5
berg01	19782	19790	6
berg01	19790	19793	5
berg01	19793	19805	6
berg01	19805	19812	7
berg01	19812	19813	6
berg01	19813	19818	7
berg01	19818	19826	8
berg01	19826	19830	7
berg01	19830	19836	6
berg01	19836	19853	7
berg01	19853	19854	6
berg01	19854	19865	5
berg01	19865	19878	4
berg01	19878	19884	2
berg01	19884	19907	1
berg01	19907	19909	2
berg01	19909	19923	1
berg01	19923	19976	2
[truncated: 998,000+ more rows]
